# Supplementary material for: 5-Chloro-2-(thio­phen-2-yl)-1-(thio­phen-2-ylmeth­yl)-1H-benzimidazole–6-chloro-2-(thiophen-2-yl)-1-(thiophen-2-ylmethyl)-1H-benzimidazole (0.94/0.06)
Source: Acta Crystallogr Sect E Struct Rep Online. 2013 Sep 12;69(Pt 10):o1539–40. doi: 10.1107/S1600536813024999 (PMC3790407; doi:10.1107/S1600536813024999)
Supplement: Supplementary file 1 [file e-69-o1539-sup1.cif]

##############################################################################
#                                                                            #
# This CIF contains the data in a paper accepted for publication in          #
# Acta Crystallographica Section E. It conforms to the requirements of       #
# Notes for Authors for Acta Crystallographica Section E, and has been       #
# peer reviewed under the auspices of the IUCr Commission on Journals.       #
#                                                                            #
# Full details of the Crystallographic Information File format               #
# are given in the paper "The Crystallographic Information File (CIF):       #
# a New Standard Archive File for Crystallography" by S. R. Hall, F. H.      #
# Allen and I. D. Brown [Acta Cryst. (1991), A47, 655-685].                  #
#                                                                            #
# The current version of the core CIF dictionary is obtainable from          #
# ftp://ftp.iucr.org/pub/cif_core.dic.                                       #
#                                                                            #
# Software is freely available for graphical display of the structure(s)     #
# in this CIF. For information consult the CIF software page                 #
# http://www.iucr.org/resources/cif/software.                                #
#                                                                            #
# This file may be used for bona fide research purposes within the           #
# scientific community so long as proper attribution is given to the journal # 
# article from which it was obtained.                                        #
#                                                                            #
##############################################################################
data_global
_audit_creation_method     'APEX2 v2010.7-0'
_journal_date_recd_electronic     2013-08-28
_journal_date_accepted     2013-09-08
_journal_name_full     'Acta Crystallographica, Section E'
_journal_year     2013
_journal_volume     69
_journal_issue     10
_journal_page_first     o1539
_journal_page_last     o1540
_journal_paper_category     QO
_journal_paper_doi     10.1107/S1600536813024999
_journal_coeditor_code     FJ2642
_publ_contact_author_name     'David K. Geiger'
_publ_contact_author_address
;
Department of Chemistry
State University of New York-College at Geneseo
1 College Circle
Geneseo, NY 14454
USA
;
_publ_contact_author_email     'geiger@geneseo.edu'
_publ_contact_author_fax     '585-245-5288'
_publ_contact_author_phone     '585-245-5452'
_publ_section_title
;
5-Chloro-2-(thiophen-2-yl)-1-(thiophen-2-ylmethyl)-1<i>H</i>-benzimidazole--\
6-chloro-2-(thiophen-2-yl)-1-(thiophen-2-ylmethyl)-1<i>H</i>-benzimidazole
(0.94/0.06)
;
loop_
    _publ_author_name
    _publ_author_footnote
    _publ_author_address
    'Geiger, David K.' .
;
Department of Chemistry
State University of New York-College at Geneseo
1 College Circle
Geneseo, NY 14454
USA
;
    'Nellist, Michael R.' .
;
Department of Chemistry
State University of New York-College at Geneseo
1 College Circle
Geneseo, NY 14454
USA
;
data_I
_chemical_name_systematic
;
5-Chloro-2-(thiophen-2-yl)-1-(thiophen-2-ylmethyl)-1<i>H</i>-benzimidazole--\
6-chloro-2-(thiophen-2-yl)-1-(thiophen-2-ylmethyl)-1<i>H</i>-benzimidazole
(0.94/0.06)
;
_chemical_name_common
; 5-Chloro-2-(thiophen-2-yl)-1-(thiophen-2-ylmethyl)-1<i>H</i>-benzimidazole--\
6-Chloro-2-(thiophen-2-yl)-1-(thiophen-2-ylmethyl)-1H-benzimidazole
(0.94/0.06)
;
_chemical_formula_moiety     'C16 H11 Cl N2 S2'
_chemical_formula_sum     'C16 H11 Cl N2 S2'
_chemical_formula_iupac     'C16 H11 Cl N2 S2'
_chemical_formula_weight     330.84
_chemical_melting_point     ?
_space_group_crystal_system     monoclinic
_space_group_name_H-M_alt     'P 1 21/n 1'
_space_group_name_Hall     '-P 2yn'
loop_
    _space_group_symop_operation_xyz
    'x, y, z'
    '-x+1/2, y+1/2, -z+1/2'
    '-x, -y, -z'
    'x-1/2, -y-1/2, z-1/2'
_cell_length_a     12.7407(11)
_cell_length_b     10.5126(8)
_cell_length_c     22.955(2)
_cell_angle_alpha     90
_cell_angle_beta     100.461(3)
_cell_angle_gamma     90
_cell_volume     3023.4(4)
_cell_formula_units_Z     8
_cell_measurement_reflns_used     9493
_cell_measurement_theta_min     2.5806
_cell_measurement_theta_max     24.9346
_cell_measurement_temperature     200.(2)
_exptl_crystal_description     plate
_exptl_crystal_colour     colourless
_exptl_crystal_size_max     0.800
_exptl_crystal_size_mid     0.400
_exptl_crystal_size_min     0.200
_exptl_crystal_density_diffrn     1.454
_exptl_crystal_density_meas     ?
_exptl_crystal_density_method     'not measured'
_exptl_crystal_F_000     1360
_exptl_absorpt_coefficient_mu     0.522
_exptl_absorpt_correction_type     multi-scan
_exptl_absorpt_process_details     '(SADABS; Bruker, 2010)'
_exptl_absorpt_correction_T_min     0.62
_exptl_absorpt_correction_T_max     0.90
_exptl_special_details
;
^1^H NMR spectrum (CDCl~3~, 400 MHz, p.p.m.). 7.71 (1 H, <i>d</i>), 7.53 (1 H,
<i>d</i>), 7.48 (1 H, <i>d</i>), 7.34 (1 H, <i>s</i>), 7.28 (2 H, <i>m</i>),
7.17 (1 H, <i>t</i>), 6.96 (1 H, <i>t</i>), 6.91 (1 H, <i>d</i>), 5.60 (2 H,
<i>s</i>).
;
_diffrn_ambient_temperature     200.(2)
_diffrn_radiation_type     MoK\a
_diffrn_radiation_wavelength     0.71073
_diffrn_radiation_monochromator     'doubly curved silicon crystal'
_diffrn_measurement_device_type     'Bruker SMART X2S benchtop diffractometer'
_diffrn_measurement_method     '\w scans'
_diffrn_detector_area_resol_mean     ?
_diffrn_reflns_number     32145
_diffrn_reflns_av_R_equivalents     0.0716
_diffrn_reflns_av_sigmaI/netI     0.0492
_diffrn_reflns_theta_min     2.14
_diffrn_reflns_theta_max     25.09
_diffrn_reflns_theta_full     25.09
_diffrn_measured_fraction_theta_max     0.995
_diffrn_measured_fraction_theta_full     0.995
_diffrn_reflns_limit_h_min     -15
_diffrn_reflns_limit_h_max     14
_diffrn_reflns_limit_k_min     -12
_diffrn_reflns_limit_k_max     11
_diffrn_reflns_limit_l_min     -27
_diffrn_reflns_limit_l_max     27
_refine_special_details
;
Refinement of <i>F</i>^2^ against ALL reflections. The weighted <i>R</i>-factor
<i>wR</i> and goodness of fit <i>S</i> are based on <i>F</i>^2^, conventional
<i>R</i>-factors <i>R</i> are based on <i>F</i>, with <i>F</i> set to zero for
negative <i>F</i>^2^. The threshold expression of <i>F</i>^2^ >
\s(<i>F</i>^2^) is used only for calculating <i>R</i>-factors(gt) <i>etc</i>.
and is not relevant to the choice of reflections for refinement.
<i>R</i>-factors based on <i>F</i>^2^ are statistically about twice as large
as those based on <i>F</i>, and <i>R</i>- factors based on ALL data will be
even larger.
;
_reflns_number_total     5356
_reflns_number_gt     4419
_reflns_threshold_expression     >2sigma(I)
_refine_ls_structure_factor_coef     Fsqd
_refine_ls_matrix_type     full
_refine_ls_R_factor_all     0.0517
_refine_ls_R_factor_gt     0.0381
_refine_ls_wR_factor_gt     0.0876
_refine_ls_wR_factor_ref     0.0926
_refine_ls_goodness_of_fit_ref     1.079
_refine_ls_restrained_S_all     1.065
_refine_ls_number_reflns     5356
_refine_ls_number_parameters     420
_refine_ls_number_restraints     227
_refine_ls_hydrogen_treatment     constr
_refine_ls_weighting_scheme     calc
_refine_ls_weighting_details
         'calc w=1/[\s^2^(Fo^2^)+(0.0256P)^2^+1.7458P] where P=(Fo^2^+2Fc^2^)/3'
_atom_sites_solution_hydrogens     geom
_atom_sites_solution_primary     direct
_atom_sites_solution_secondary     difmap
_refine_ls_shift/su_max     0.000
_refine_ls_shift/su_mean     0.000
_refine_diff_density_max     0.335
_refine_diff_density_min     -0.440
_refine_ls_extinction_method     none
_refine_ls_extinction_coef     ?
loop_
    _atom_type_symbol
    _atom_type_description
    _atom_type_scat_dispersion_real
    _atom_type_scat_dispersion_imag
    _atom_type_scat_source
    C C 0.0033 0.0016 'International Tables Vol C Tables 4.2.6.8 and 6.1.1.4'
    H H 0.0000 0.0000 'International Tables Vol C Tables 4.2.6.8 and 6.1.1.4'
    N N 0.0061 0.0033 'International Tables Vol C Tables 4.2.6.8 and 6.1.1.4'
    S S 0.1246 0.1234 'International Tables Vol C Tables 4.2.6.8 and 6.1.1.4'
    Cl Cl 0.1484 0.1585 'International Tables Vol C Tables 4.2.6.8 and 6.1.1.4'
_computing_data_collection     'APEX2 (Bruker, 2010)'
_computing_cell_refinement     'SAINT (Bruker 2010)'
_computing_data_reduction     'SAINT  (Bruker 2010)'
_computing_structure_solution     'SHELXS97 (Sheldrick, 2008)'
_computing_structure_refinement     'SHELXL97 (Sheldrick, 2008)'
_computing_molecular_graphics
                  'PLATON (Spek, 2009) and Mercury (Macrae <i>et al.</i>, 2008)'
_computing_publication_material     'publCIF (Westrip, 2010)'
loop_
    _atom_site_type_symbol
    _atom_site_label
    _atom_site_fract_x
    _atom_site_fract_y
    _atom_site_fract_z
    _atom_site_U_iso_or_equiv
    _atom_site_adp_type
    _atom_site_calc_flag
    _atom_site_refinement_flags
    _atom_site_occupancy
    _atom_site_disorder_assembly
    _atom_site_disorder_group
    Cl Cl1 0.61379(6) 0.64223(7) 0.03514(3) 0.0429(2) Uani d P 0.9401(19) A 1
    Cl Cl11 0.8208(9) 0.6153(12) 0.0775(5) 0.049(4) Uani d PD 0.0599(19) A 2
    Cl Cl2 0.24867(6) 0.62779(8) 0.45858(3) 0.0552(2) Uani d . 1.0 . .
    S S1 0.46460(5) 0.23990(8) 0.31622(3) 0.0333(2) Uani d PDU 0.9272(19) B 1
    C C8 0.5695(2) 0.3464(3) 0.32835(12) 0.0277(5) Uani d PDU 0.9272(19) B 1
    C C9 0.6012(3) 0.3670(5) 0.3868(2) 0.0408(11) Uani d PDU 0.9272(19) B 1
    H H9 0.6582 0.4227 0.4023 0.049 Uiso calc PR 0.9272(19) B 1
    C C10 0.5428(4) 0.2989(4) 0.42304(16) 0.0457(9) Uani d PDU 0.9272(19) B 1
    H H10 0.5555 0.3036 0.4651 0.055 Uiso calc PR 0.9272(19) B 1
    C C11 0.4661(3) 0.2258(4) 0.39051(14) 0.0415(8) Uani d PDU 0.9272(19) B 1
    H H11 0.4188 0.1728 0.4071 0.05 Uiso calc PR 0.9272(19) B 1
    S S201 0.6207(13) 0.3828(18) 0.3975(8) 0.0333(2) Uani d PDU 0.0728(19) B 2
    C C208 0.5691(18) 0.347(2) 0.3258(8) 0.0277(5) Uani d PDU 0.0728(19) B 2
    C C209 0.495(3) 0.255(4) 0.3208(14) 0.0408(11) Uani d PDU 0.0728(19) B 2
    H H209 0.4615 0.2198 0.284 0.049 Uiso calc PR 0.0728(19) B 2
    C C210 0.471(4) 0.218(5) 0.3759(17) 0.0457(9) Uani d PDU 0.0728(19) B 2
    H H210 0.4162 0.1597 0.3805 0.055 Uiso calc PR 0.0728(19) B 2
    C C211 0.537(4) 0.274(5) 0.4217(14) 0.0415(8) Uani d PDU 0.0728(19) B 2
    H H211 0.5372 0.2563 0.4623 0.05 Uiso calc PR 0.0728(19) B 2
    S S3 -0.08034(5) 0.24052(8) 0.17321(4) 0.0362(2) Uani d PDU 0.9272(19) B 1
    C C24 0.0189(2) 0.3445(3) 0.16210(12) 0.0291(5) Uani d PDU 0.9272(19) B 1
    C C25 0.0157(3) 0.3639(5) 0.10334(19) 0.0409(10) Uani d PDU 0.9272(19) B 1
    H H25 0.0635 0.419 0.0883 0.049 Uiso calc PR 0.9272(19) B 1
    C C26 -0.0651(3) 0.2945(3) 0.06668(15) 0.0427(9) Uani d PDU 0.9272(19) B 1
    H H26 -0.0773 0.2968 0.0246 0.051 Uiso calc PR 0.9272(19) B 1
    C C27 -0.1236(2) 0.2238(4) 0.09864(14) 0.0416(8) Uani d PDU 0.9272(19) B 1
    H H27 -0.1818 0.1713 0.0816 0.05 Uiso calc PR 0.9272(19) B 1
    S S203 0.0313(13) 0.3664(18) 0.0909(8) 0.0362(2) Uani d PDU 0.0728(19) B 2
    C C204 0.0221(18) 0.345(2) 0.1633(8) 0.0291(5) Uani d PDU 0.0728(19) B 2
    C C205 -0.055(3) 0.263(4) 0.1702(14) 0.0409(10) Uani d PDU 0.0728(19) B 2
    H H205 -0.0717 0.2402 0.2076 0.049 Uiso calc PR 0.0728(19) B 2
    C C206 -0.110(3) 0.214(5) 0.1156(16) 0.0427(9) Uani d PDU 0.0728(19) B 2
    H H206 -0.168 0.1558 0.1121 0.051 Uiso calc PR 0.0728(19) B 2
    C C207 -0.071(4) 0.261(5) 0.0688(14) 0.0416(8) Uani d PDU 0.0728(19) B 2
    H H207 -0.0973 0.2385 0.0287 0.05 Uiso calc PR 0.0728(19) B 2
    N N1 0.70729(13) 0.43276(18) 0.27330(8) 0.0266(4) Uani d . 1.0 B .
    N N2 0.53427(13) 0.43584(18) 0.22876(9) 0.0289(4) Uani d . 1.0 A .
    N N3 0.19102(13) 0.43204(18) 0.21832(8) 0.0274(4) Uani d . 1.0 B .
    N N4 0.04623(13) 0.43177(18) 0.26202(9) 0.0284(4) Uani d . 1.0 B .
    C C1 0.59642(16) 0.4881(2) 0.19105(10) 0.0268(5) Uani d . 1.0 A .
    C C2 0.70448(16) 0.4859(2) 0.21790(10) 0.0260(5) Uani d . 1.0 . .
    C C3 0.78547(17) 0.5283(2) 0.18928(11) 0.0318(6) Uani d . 1.0 A .
    H H3 0.8583 0.5262 0.2081 0.038 Uiso calc R 1.0 . .
    C C4 0.75470(18) 0.5735(2) 0.13244(11) 0.0345(6) Uani d D 1.0 . .
    H H4 0.8073 0.6019 0.1109 0.041 Uiso calc PR 0.9401(19) A 1
    C C5 0.64661(19) 0.5781(2) 0.10605(11) 0.0315(5) Uani d . 1.0 A .
    H H5 0.628 0.6115 0.0671 0.038 Uiso calc PR 0.0599(19) A 2
    C C6 0.56597(17) 0.5361(2) 0.13409(10) 0.0306(5) Uani d . 1.0 . .
    H H6 0.4932 0.5399 0.1154 0.037 Uiso calc R 1.0 A .
    C C7 0.60260(16) 0.4044(2) 0.27688(10) 0.0262(5) Uani d D 1.0 . .
    C C12 0.80522(16) 0.4025(2) 0.31486(10) 0.0289(5) Uani d . 1.0 . .
    H H12A 0.8618 0.3815 0.2921 0.035 Uiso calc R 1.0 B .
    H H12B 0.7926 0.3259 0.3377 0.035 Uiso calc R 1.0 . .
    C C17 0.22345(16) 0.4840(2) 0.27401(10) 0.0258(5) Uani d . 1.0 . .
    C C18 0.13203(16) 0.4836(2) 0.30049(10) 0.0267(5) Uani d . 1.0 . .
    C C19 0.13799(17) 0.5298(2) 0.35781(11) 0.0306(5) Uani d . 1.0 . .
    H H19 0.077 0.5334 0.3762 0.037 Uiso calc R 1.0 . .
    C C20 0.23665(18) 0.5700(2) 0.38649(10) 0.0321(5) Uani d . 1.0 . .
    C C21 0.32827(17) 0.5684(2) 0.36057(11) 0.0317(5) Uani d . 1.0 . .
    H H21 0.3946 0.5964 0.3827 0.038 Uiso calc R 1.0 . .
    C C22 0.32240(16) 0.5266(2) 0.30348(10) 0.0292(5) Uani d . 1.0 . .
    H H22 0.3832 0.5266 0.2849 0.035 Uiso calc R 1.0 . .
    C C23 0.08426(15) 0.4026(2) 0.21395(10) 0.0262(5) Uani d D 1.0 . .
    C C28 0.26310(16) 0.4040(2) 0.17696(10) 0.0284(5) Uani d . 1.0 . .
    H H28A 0.2356 0.3289 0.1529 0.034 Uiso calc R 1.0 B .
    H H28B 0.3341 0.3815 0.2 0.034 Uiso calc R 1.0 . .
    S S2 0.86470(5) 0.66077(6) 0.33429(3) 0.03759(17) Uani d . 1.0 . .
    C C13 0.84454(16) 0.5082(2) 0.35767(11) 0.0282(5) Uani d . 1.0 B .
    C C14 0.87606(16) 0.4981(2) 0.41784(11) 0.0325(6) Uani d . 1.0 . .
    H H14 0.8725 0.4213 0.4392 0.039 Uiso calc R 1.0 B .
    C C15 0.91451(18) 0.6146(3) 0.44476(12) 0.0396(6) Uani d . 1.0 B .
    H H15 0.939 0.6246 0.4861 0.047 Uiso calc R 1.0 . .
    C C16 0.91244(19) 0.7094(3) 0.40503(12) 0.0418(6) Uani d . 1.0 B .
    H H16 0.935 0.7939 0.4153 0.05 Uiso calc R 1.0 . .
    S S4 0.31336(5) 0.66291(6) 0.16150(3) 0.03820(17) Uani d D 1.0 . .
    C C29 0.27602(16) 0.5123(2) 0.13586(11) 0.0294(5) Uani d D 1.0 B .
    C C30 0.26814(17) 0.5050(2) 0.07566(11) 0.0351(6) Uani d D 1.0 . .
    H H30 0.2493 0.4297 0.0533 0.042 Uiso calc R 1.0 B .
    C C31 0.29151(19) 0.6233(3) 0.05033(12) 0.0403(6) Uani d D 1.0 B .
    H H31 0.2902 0.6356 0.0092 0.048 Uiso calc R 1.0 . .
    C C32 0.3156(2) 0.7157(3) 0.09140(12) 0.0431(7) Uani d D 1.0 B .
    H H32 0.332 0.8008 0.0823 0.052 Uiso calc R 1.0 . .
loop_
    _atom_site_aniso_label
    _atom_site_aniso_U_11
    _atom_site_aniso_U_22
    _atom_site_aniso_U_33
    _atom_site_aniso_U_12
    _atom_site_aniso_U_13
    _atom_site_aniso_U_23
    Cl1 0.0563(4) 0.0435(4) 0.0311(4) 0.0043(3) 0.0138(3) 0.0081(3)
    Cl11 0.051(6) 0.063(9) 0.034(7) -0.011(5) 0.009(5) 0.000(6)
    Cl2 0.0515(4) 0.0819(6) 0.0331(4) -0.0096(4) 0.0102(3) -0.0183(4)
    S1 0.0295(4) 0.0352(4) 0.0347(4) -0.0119(3) 0.0046(3) 0.0021(3)
    C8 0.0231(10) 0.0265(13) 0.0337(14) -0.0024(9) 0.0057(9) 0.0012(11)
    C9 0.033(2) 0.052(2) 0.038(2) -0.0188(16) 0.0054(16) -0.0017(18)
    C10 0.0437(16) 0.063(3) 0.0309(16) -0.0155(16) 0.0080(12) 0.0035(15)
    C11 0.0361(14) 0.0511(19) 0.038(2) -0.0146(13) 0.0099(15) 0.0091(17)
    S201 0.0295(4) 0.0352(4) 0.0347(4) -0.0119(3) 0.0046(3) 0.0021(3)
    C208 0.0231(10) 0.0265(13) 0.0337(14) -0.0024(9) 0.0057(9) 0.0012(11)
    C209 0.033(2) 0.052(2) 0.038(2) -0.0188(16) 0.0054(16) -0.0017(18)
    C210 0.0437(16) 0.063(3) 0.0309(16) -0.0155(16) 0.0080(12) 0.0035(15)
    C211 0.0361(14) 0.0511(19) 0.038(2) -0.0146(13) 0.0099(15) 0.0091(17)
    S3 0.0271(4) 0.0369(5) 0.0435(4) -0.0089(3) 0.0037(3) -0.0040(3)
    C24 0.0210(10) 0.0310(13) 0.0346(14) 0.0000(9) 0.0032(9) -0.0021(11)
    C25 0.0257(19) 0.054(2) 0.043(3) -0.0045(15) 0.0062(13) -0.0012(19)
    C26 0.0367(14) 0.053(3) 0.0351(16) 0.0008(15) -0.0030(12) -0.0060(15)
    C27 0.0280(14) 0.0468(19) 0.046(2) -0.0060(13) -0.0046(13) -0.0113(17)
    S203 0.0271(4) 0.0369(5) 0.0435(4) -0.0089(3) 0.0037(3) -0.0040(3)
    C204 0.0210(10) 0.0310(13) 0.0346(14) 0.0000(9) 0.0032(9) -0.0021(11)
    C205 0.0257(19) 0.054(2) 0.043(3) -0.0045(15) 0.0062(13) -0.0012(19)
    C206 0.0367(14) 0.053(3) 0.0351(16) 0.0008(15) -0.0030(12) -0.0060(15)
    C207 0.0280(14) 0.0468(19) 0.046(2) -0.0060(13) -0.0046(13) -0.0113(17)
    N1 0.0219(8) 0.0274(11) 0.0308(11) -0.0016(7) 0.0059(8) 0.0029(9)
    N2 0.0232(9) 0.0330(11) 0.0311(11) -0.0019(8) 0.0067(8) 0.0024(9)
    N3 0.0216(9) 0.0320(11) 0.0291(11) -0.0019(8) 0.0059(7) -0.0055(9)
    N4 0.0207(9) 0.0320(11) 0.0325(11) -0.0012(8) 0.0048(8) -0.0009(9)
    C1 0.0269(11) 0.0248(13) 0.0299(13) 0.0019(9) 0.0086(9) -0.0013(10)
    C2 0.0261(10) 0.0214(12) 0.0315(13) 0.0016(9) 0.0078(9) -0.0009(10)
    C3 0.0259(11) 0.0303(14) 0.0413(15) -0.0001(9) 0.0118(10) 0.0007(11)
    C4 0.0391(13) 0.0263(14) 0.0438(16) -0.0008(10) 0.0230(11) 0.0012(12)
    C5 0.0433(13) 0.0223(13) 0.0317(14) 0.0043(10) 0.0145(11) 0.0018(11)
    C6 0.0294(11) 0.0306(14) 0.0324(14) 0.0053(10) 0.0071(10) 0.0012(11)
    C7 0.0230(10) 0.0262(13) 0.0299(13) -0.0024(9) 0.0065(9) -0.0026(10)
    C12 0.0217(10) 0.0290(13) 0.0356(14) 0.0020(9) 0.0042(9) 0.0053(11)
    C17 0.0239(10) 0.0252(13) 0.0283(13) 0.0015(9) 0.0047(9) -0.0006(10)
    C18 0.0224(10) 0.0266(13) 0.0307(13) 0.0017(9) 0.0038(9) 0.0019(10)
    C19 0.0262(11) 0.0350(14) 0.0320(14) 0.0040(10) 0.0093(10) -0.0001(11)
    C20 0.0376(12) 0.0325(14) 0.0259(13) 0.0004(10) 0.0049(10) -0.0035(11)
    C21 0.0269(11) 0.0323(14) 0.0346(14) -0.0033(10) 0.0020(10) -0.0024(11)
    C22 0.0213(10) 0.0323(14) 0.0346(14) 0.0005(9) 0.0070(9) -0.0021(11)
    C23 0.0202(10) 0.0260(13) 0.0315(13) -0.0002(9) 0.0022(9) 0.0013(10)
    C28 0.0233(10) 0.0315(13) 0.0314(13) 0.0000(9) 0.0078(9) -0.0082(11)
    S2 0.0398(3) 0.0302(4) 0.0410(4) -0.0011(3) 0.0027(3) 0.0069(3)
    C13 0.0192(10) 0.0301(13) 0.0359(14) 0.0002(9) 0.0067(9) 0.0052(11)
    C14 0.0259(11) 0.0348(14) 0.0367(15) -0.0021(10) 0.0056(10) 0.0079(12)
    C15 0.0312(12) 0.0489(17) 0.0368(15) 0.0022(11) 0.0013(10) -0.0028(13)
    C16 0.0397(13) 0.0332(15) 0.0501(17) -0.0011(11) 0.0018(12) -0.0039(13)
    S4 0.0412(3) 0.0324(4) 0.0424(4) 0.0001(3) 0.0117(3) -0.0055(3)
    C29 0.0193(10) 0.0344(14) 0.0353(14) 0.0007(9) 0.0070(9) -0.0054(11)
    C30 0.0282(11) 0.0452(16) 0.0336(14) -0.0016(11) 0.0100(10) -0.0029(12)
    C31 0.0371(13) 0.0501(18) 0.0352(15) 0.0061(12) 0.0103(11) 0.0070(13)
    C32 0.0464(14) 0.0340(15) 0.0520(18) 0.0050(12) 0.0176(13) 0.0077(14)
_geom_special_details
;
All e.s.d.'s (except the e.s.d. in the dihedral angle between two l.s. planes)
are estimated using the full covariance matrix. The cell e.s.d.'s are taken
into account individually in the estimation of e.s.d.'s in distances, angles
and torsion angles; correlations between e.s.d.'s in cell parameters are only
used when they are defined by crystal symmetry. An approximate (isotropic)
treatment of cell e.s.d.'s is used for estimating e.s.d.'s involving l.s.
planes.
;
loop_
    _geom_bond_atom_site_label_1
    _geom_bond_atom_site_label_2
    _geom_bond_site_symmetry_2
    _geom_bond_distance
    _geom_bond_publ_flag
    Cl1 C5 . 1.741(2) ?
    Cl11 C4 . 1.696(10) ?
    Cl2 C20 . 1.743(2) ?
    S1 C11 . 1.708(3) ?
    S1 C8 . 1.728(3) ?
    C8 C9 . 1.347(5) ?
    C8 C7 . 1.457(3) ?
    C9 C10 . 1.408(5) ?
    C9 H9 . 0.95 ?
    C10 C11 . 1.355(4) ?
    C10 H10 . 0.95 ?
    C11 H11 . 0.95 ?
    S201 C208 . 1.701(16) ?
    S201 C211 . 1.719(16) ?
    C208 C209 . 1.337(16) ?
    C208 C7 . 1.410(17) ?
    C209 C210 . 1.410(16) ?
    C209 H209 . 0.95 ?
    C210 C211 . 1.359(16) ?
    C210 H210 . 0.95 ?
    C211 H211 . 0.95 ?
    S3 C27 . 1.709(3) ?
    S3 C24 . 1.725(3) ?
    C24 C25 . 1.358(5) ?
    C24 C23 . 1.457(3) ?
    C25 C26 . 1.410(5) ?
    C25 H25 . 0.95 ?
    C26 C27 . 1.358(4) ?
    C26 H26 . 0.95 ?
    C27 H27 . 0.95 ?
    S203 C204 . 1.703(16) ?
    S203 C207 . 1.717(16) ?
    C204 C205 . 1.340(16) ?
    C204 C23 . 1.419(16) ?
    C205 C206 . 1.415(16) ?
    C205 H205 . 0.95 ?
    C206 C207 . 1.357(15) ?
    C206 H206 . 0.95 ?
    C207 H207 . 0.95 ?
    N1 C2 . 1.383(3) ?
    N1 C7 . 1.384(3) ?
    N1 C12 . 1.461(3) ?
    N2 C7 . 1.319(3) ?
    N2 C1 . 1.388(3) ?
    N3 C23 . 1.381(3) ?
    N3 C17 . 1.383(3) ?
    N3 C28 . 1.466(3) ?
    N4 C23 . 1.319(3) ?
    N4 C18 . 1.386(3) ?
    C1 C6 . 1.390(3) ?
    C1 C2 . 1.403(3) ?
    C2 C3 . 1.393(3) ?
    C3 C4 . 1.377(3) ?
    C3 H3 . 0.95 ?
    C4 C5 . 1.401(3) ?
    C4 H4 . 0.95 ?
    C5 C6 . 1.380(3) ?
    C5 H5 . 0.95 ?
    C6 H6 . 0.95 ?
    C12 C13 . 1.507(3) ?
    C12 H12A . 0.99 ?
    C12 H12B . 0.99 ?
    C17 C22 . 1.392(3) ?
    C17 C18 . 1.408(3) ?
    C18 C19 . 1.392(3) ?
    C19 C20 . 1.375(3) ?
    C19 H19 . 0.95 ?
    C20 C21 . 1.403(3) ?
    C21 C22 . 1.371(3) ?
    C21 H21 . 0.95 ?
    C22 H22 . 0.95 ?
    C28 C29 . 1.507(3) ?
    C28 H28A . 0.99 ?
    C28 H28B . 0.99 ?
    S2 C16 . 1.706(3) ?
    S2 C13 . 1.725(2) ?
    C13 C14 . 1.371(3) ?
    C14 C15 . 1.418(4) ?
    C14 H14 . 0.95 ?
    C15 C16 . 1.348(4) ?
    C15 H15 . 0.95 ?
    C16 H16 . 0.95 ?
    S4 C32 . 1.707(3) ?
    S4 C29 . 1.726(2) ?
    C29 C30 . 1.369(3) ?
    C30 C31 . 1.427(4) ?
    C30 H30 . 0.95 ?
    C31 C32 . 1.350(4) ?
    C31 H31 . 0.95 ?
    C32 H32 . 0.95 ?
loop_
    _geom_angle_atom_site_label_1
    _geom_angle_atom_site_label_2
    _geom_angle_atom_site_label_3
    _geom_angle_site_symmetry_1
    _geom_angle_site_symmetry_3
    _geom_angle
    _geom_angle_publ_flag
    C11 S1 C8 . . 91.57(14) ?
    C9 C8 C7 . . 131.5(3) ?
    C9 C8 S1 . . 110.3(2) ?
    C7 C8 S1 . . 118.0(2) ?
    C8 C9 C10 . . 114.3(3) ?
    C8 C9 H9 . . 122.8 ?
    C10 C9 H9 . . 122.8 ?
    C11 C10 C9 . . 111.6(3) ?
    C11 C10 H10 . . 124.2 ?
    C9 C10 H10 . . 124.2 ?
    C10 C11 S1 . . 112.2(2) ?
    C10 C11 H11 . . 123.9 ?
    S1 C11 H11 . . 123.9 ?
    C208 S201 C211 . . 90.7(11) ?
    C209 C208 C7 . . 123.(2) ?
    C209 C208 S201 . . 112.8(13) ?
    C7 C208 S201 . . 123.7(19) ?
    C208 C209 C210 . . 112.7(16) ?
    C208 C209 H209 . . 123.6 ?
    C210 C209 H209 . . 123.6 ?
    C211 C210 C209 . . 111.7(17) ?
    C211 C210 H210 . . 124.2 ?
    C209 C210 H210 . . 124.2 ?
    C210 C211 S201 . . 111.9(15) ?
    C210 C211 H211 . . 124.1 ?
    S201 C211 H211 . . 124.1 ?
    C27 S3 C24 . . 91.65(14) ?
    C25 C24 C23 . . 131.2(3) ?
    C25 C24 S3 . . 110.6(2) ?
    C23 C24 S3 . . 118.1(2) ?
    C24 C25 C26 . . 113.7(3) ?
    C24 C25 H25 . . 123.1 ?
    C26 C25 H25 . . 123.1 ?
    C27 C26 C25 . . 111.9(3) ?
    C27 C26 H26 . . 124.0 ?
    C25 C26 H26 . . 124.0 ?
    C26 C27 S3 . . 112.1(2) ?
    C26 C27 H27 . . 123.9 ?
    S3 C27 H27 . . 123.9 ?
    C204 S203 C207 . . 91.1(11) ?
    C205 C204 C23 . . 120.(2) ?
    C205 C204 S203 . . 112.5(13) ?
    C23 C204 S203 . . 128.0(19) ?
    C204 C205 C206 . . 112.7(16) ?
    C204 C205 H205 . . 123.7 ?
    C206 C205 H205 . . 123.7 ?
    C207 C206 C205 . . 112.1(17) ?
    C207 C206 H206 . . 124.0 ?
    C205 C206 H206 . . 124.0 ?
    C206 C207 S203 . . 111.6(15) ?
    C206 C207 H207 . . 124.2 ?
    S203 C207 H207 . . 124.2 ?
    C2 N1 C7 . . 106.10(18) ?
    C2 N1 C12 . . 124.36(17) ?
    C7 N1 C12 . . 129.22(19) ?
    C7 N2 C1 . . 104.91(17) ?
    C23 N3 C17 . . 106.32(17) ?
    C23 N3 C28 . . 129.24(19) ?
    C17 N3 C28 . . 124.14(17) ?
    C23 N4 C18 . . 104.92(17) ?
    N2 C1 C6 . . 129.6(2) ?
    N2 C1 C2 . . 110.2(2) ?
    C6 C1 C2 . . 120.2(2) ?
    N1 C2 C3 . . 131.7(2) ?
    N1 C2 C1 . . 105.68(18) ?
    C3 C2 C1 . . 122.6(2) ?
    C4 C3 C2 . . 116.7(2) ?
    C4 C3 H3 . . 121.6 ?
    C2 C3 H3 . . 121.6 ?
    C3 C4 C5 . . 120.7(2) ?
    C3 C4 Cl11 . . 134.4(4) ?
    C5 C4 Cl11 . . 104.5(4) ?
    C3 C4 H4 . . 119.7 ?
    C5 C4 H4 . . 119.7 ?
    Cl11 C4 H4 . . 16.2 ?
    C6 C5 C4 . . 123.0(2) ?
    C6 C5 Cl1 . . 119.14(19) ?
    C4 C5 Cl1 . . 117.90(18) ?
    C6 C5 H5 . . 118.5 ?
    C4 C5 H5 . . 118.5 ?
    Cl1 C5 H5 . . 1.2 ?
    C5 C6 C1 . . 116.8(2) ?
    C5 C6 H6 . . 121.6 ?
    C1 C6 H6 . . 121.6 ?
    N2 C7 N1 . . 113.1(2) ?
    N2 C7 C208 . . 121.8(10) ?
    N1 C7 C208 . . 125.1(10) ?
    N2 C7 C8 . . 122.7(2) ?
    N1 C7 C8 . . 124.2(2) ?
    C208 C7 C8 . . 1.3(12) ?
    N1 C12 C13 . . 114.12(18) ?
    N1 C12 H12A . . 108.7 ?
    C13 C12 H12A . . 108.7 ?
    N1 C12 H12B . . 108.7 ?
    C13 C12 H12B . . 108.7 ?
    H12A C12 H12B . . 107.6 ?
    N3 C17 C22 . . 132.0(2) ?
    N3 C17 C18 . . 105.43(18) ?
    C22 C17 C18 . . 122.6(2) ?
    N4 C18 C19 . . 129.87(19) ?
    N4 C18 C17 . . 110.2(2) ?
    C19 C18 C17 . . 120.0(2) ?
    C20 C19 C18 . . 116.6(2) ?
    C20 C19 H19 . . 121.7 ?
    C18 C19 H19 . . 121.7 ?
    C19 C20 C21 . . 123.5(2) ?
    C19 C20 Cl2 . . 118.46(18) ?
    C21 C20 Cl2 . . 118.05(18) ?
    C22 C21 C20 . . 120.3(2) ?
    C22 C21 H21 . . 119.9 ?
    C20 C21 H21 . . 119.9 ?
    C21 C22 C17 . . 117.1(2) ?
    C21 C22 H22 . . 121.5 ?
    C17 C22 H22 . . 121.5 ?
    N4 C23 N3 . . 113.17(19) ?
    N4 C23 C204 . . 123.4(10) ?
    N3 C23 C204 . . 123.5(10) ?
    N4 C23 C24 . . 122.6(2) ?
    N3 C23 C24 . . 124.3(2) ?
    C204 C23 C24 . . 1.0(9) ?
    N3 C28 C29 . . 113.96(18) ?
    N3 C28 H28A . . 108.8 ?
    C29 C28 H28A . . 108.8 ?
    N3 C28 H28B . . 108.8 ?
    C29 C28 H28B . . 108.8 ?
    H28A C28 H28B . . 107.7 ?
    C16 S2 C13 . . 91.71(13) ?
    C14 C13 C12 . . 127.0(2) ?
    C14 C13 S2 . . 110.64(18) ?
    C12 C13 S2 . . 122.21(18) ?
    C13 C14 C15 . . 112.8(2) ?
    C13 C14 H14 . . 123.6 ?
    C15 C14 H14 . . 123.6 ?
    C16 C15 C14 . . 112.4(2) ?
    C16 C15 H15 . . 123.8 ?
    C14 C15 H15 . . 123.8 ?
    C15 C16 S2 . . 112.5(2) ?
    C15 C16 H16 . . 123.8 ?
    S2 C16 H16 . . 123.8 ?
    C32 S4 C29 . . 91.59(13) ?
    C30 C29 C28 . . 126.4(2) ?
    C30 C29 S4 . . 111.14(19) ?
    C28 C29 S4 . . 122.31(17) ?
    C29 C30 C31 . . 112.3(2) ?
    C29 C30 H30 . . 123.8 ?
    C31 C30 H30 . . 123.8 ?
    C32 C31 C30 . . 112.4(2) ?
    C32 C31 H31 . . 123.8 ?
    C30 C31 H31 . . 123.8 ?
    C31 C32 S4 . . 112.6(2) ?
    C31 C32 H32 . . 123.7 ?
    S4 C32 H32 . . 123.7 ?
loop_
    _geom_torsion_atom_site_label_1
    _geom_torsion_atom_site_label_2
    _geom_torsion_atom_site_label_3
    _geom_torsion_atom_site_label_4
    _geom_torsion_site_symmetry_1
    _geom_torsion_site_symmetry_2
    _geom_torsion_site_symmetry_3
    _geom_torsion_site_symmetry_4
    _geom_torsion
    _geom_torsion_publ_flag
    C11 S1 C8 C9 . . . . 0.0(3) ?
    C11 S1 C8 C7 . . . . -175.5(2) ?
    C7 C8 C9 C10 . . . . 174.6(3) ?
    S1 C8 C9 C10 . . . . -0.1(5) ?
    C8 C9 C10 C11 . . . . 0.2(6) ?
    C9 C10 C11 S1 . . . . -0.2(5) ?
    C8 S1 C11 C10 . . . . 0.1(3) ?
    C211 S201 C208 C209 . . . . -1.(3) ?
    C211 S201 C208 C7 . . . . 179.9(16) ?
    C7 C208 C209 C210 . . . . -177.(2) ?
    S201 C208 C209 C210 . . . . 4.(4) ?
    C208 C209 C210 C211 . . . . -6.(5) ?
    C209 C210 C211 S201 . . . . 5.(5) ?
    C208 S201 C211 C210 . . . . -2.(4) ?
    C27 S3 C24 C25 . . . . 0.5(3) ?
    C27 S3 C24 C23 . . . . 176.1(2) ?
    C23 C24 C25 C26 . . . . -175.6(3) ?
    S3 C24 C25 C26 . . . . -0.8(5) ?
    C24 C25 C26 C27 . . . . 0.7(5) ?
    C25 C26 C27 S3 . . . . -0.4(4) ?
    C24 S3 C27 C26 . . . . -0.1(3) ?
    C207 S203 C204 C205 . . . . -1.(3) ?
    C207 S203 C204 C23 . . . . -179.9(18) ?
    C23 C204 C205 C206 . . . . 180.(2) ?
    S203 C204 C205 C206 . . . . 0.(3) ?
    C204 C205 C206 C207 . . . . 0.(5) ?
    C205 C206 C207 S203 . . . . -1.(5) ?
    C204 S203 C207 C206 . . . . 1.(4) ?
    C7 N2 C1 C6 . . . . 179.3(2) ?
    C7 N2 C1 C2 . . . . 0.6(2) ?
    C7 N1 C2 C3 . . . . -177.6(2) ?
    C12 N1 C2 C3 . . . . -3.6(4) ?
    C7 N1 C2 C1 . . . . 0.8(2) ?
    C12 N1 C2 C1 . . . . 174.8(2) ?
    N2 C1 C2 N1 . . . . -0.9(2) ?
    C6 C1 C2 N1 . . . . -179.8(2) ?
    N2 C1 C2 C3 . . . . 177.7(2) ?
    C6 C1 C2 C3 . . . . -1.2(3) ?
    N1 C2 C3 C4 . . . . 178.1(2) ?
    C1 C2 C3 C4 . . . . 0.0(3) ?
    C2 C3 C4 C5 . . . . 1.3(3) ?
    C2 C3 C4 Cl11 . . . . -170.1(6) ?
    C3 C4 C5 C6 . . . . -1.4(4) ?
    Cl11 C4 C5 C6 . . . . 172.3(5) ?
    C3 C4 C5 Cl1 . . . . 177.54(19) ?
    Cl11 C4 C5 Cl1 . . . . -8.8(5) ?
    C4 C5 C6 C1 . . . . 0.1(3) ?
    Cl1 C5 C6 C1 . . . . -178.77(17) ?
    N2 C1 C6 C5 . . . . -177.5(2) ?
    C2 C1 C6 C5 . . . . 1.1(3) ?
    C1 N2 C7 N1 . . . . -0.1(3) ?
    C1 N2 C7 C208 . . . . -179.4(12) ?
    C1 N2 C7 C8 . . . . 179.5(2) ?
    C2 N1 C7 N2 . . . . -0.5(3) ?
    C12 N1 C7 N2 . . . . -174.1(2) ?
    C2 N1 C7 C208 . . . . 178.9(13) ?
    C12 N1 C7 C208 . . . . 5.3(13) ?
    C2 N1 C7 C8 . . . . 179.9(2) ?
    C12 N1 C7 C8 . . . . 6.4(4) ?
    C209 C208 C7 N2 . . . . 41.(2) ?
    S201 C208 C7 N2 . . . . -140.1(12) ?
    C209 C208 C7 N1 . . . . -138.(2) ?
    S201 C208 C7 N1 . . . . 41.(2) ?
    C209 C208 C7 C8 . . . .  18.E1(10)
                                      ?
    S201 C208 C7 C8 . . . . 0.E1(4)
                                   ?
    C9 C8 C7 N2 . . . . -138.1(4) ?
    S1 C8 C7 N2 . . . . 36.2(3) ?
    C9 C8 C7 N1 . . . . 41.4(5) ?
    S1 C8 C7 N1 . . . . -144.2(2) ?
    C9 C8 C7 C208 . . . .  18.E1(10)
                                    ?
    S1 C8 C7 C208 . . . .  -1.E1(4)
                                   ?
    C2 N1 C12 C13 . . . . 91.6(3) ?
    C7 N1 C12 C13 . . . . -95.8(3) ?
    C23 N3 C17 C22 . . . . 177.4(2) ?
    C28 N3 C17 C22 . . . . 3.2(4) ?
    C23 N3 C17 C18 . . . . -0.4(2) ?
    C28 N3 C17 C18 . . . . -174.5(2) ?
    C23 N4 C18 C19 . . . . -179.4(2) ?
    C23 N4 C18 C17 . . . . -0.3(3) ?
    N3 C17 C18 N4 . . . . 0.4(3) ?
    C22 C17 C18 N4 . . . . -177.6(2) ?
    N3 C17 C18 C19 . . . . 179.6(2) ?
    C22 C17 C18 C19 . . . . 1.6(4) ?
    N4 C18 C19 C20 . . . . 176.7(2) ?
    C17 C18 C19 C20 . . . . -2.3(3) ?
    C18 C19 C20 C21 . . . . 1.2(4) ?
    C18 C19 C20 Cl2 . . . . -179.58(17) ?
    C19 C20 C21 C22 . . . . 0.7(4) ?
    Cl2 C20 C21 C22 . . . . -178.49(19) ?
    C20 C21 C22 C17 . . . . -1.5(3) ?
    N3 C17 C22 C21 . . . . -177.1(2) ?
    C18 C17 C22 C21 . . . . 0.3(3) ?
    C18 N4 C23 N3 . . . . 0.1(3) ?
    C18 N4 C23 C204 . . . . 179.0(12) ?
    C18 N4 C23 C24 . . . . 179.8(2) ?
    C17 N3 C23 N4 . . . . 0.2(3) ?
    C28 N3 C23 N4 . . . . 174.0(2) ?
    C17 N3 C23 C204 . . . . -178.8(12) ?
    C28 N3 C23 C204 . . . . -5.0(12) ?
    C17 N3 C23 C24 . . . . -179.5(2) ?
    C28 N3 C23 C24 . . . . -5.7(4) ?
    C205 C204 C23 N4 . . . . -33.(2) ?
    S203 C204 C23 N4 . . . . 146.3(13) ?
    C205 C204 C23 N3 . . . . 146.(2) ?
    S203 C204 C23 N3 . . . . -35.(2) ?
    C205 C204 C23 C24 . . . .  -7.E1(8)
                                       ?
    S203 C204 C23 C24 . . . .  11.E1(8)
                                       ?
    C25 C24 C23 N4 . . . . 141.0(4) ?
    S3 C24 C23 N4 . . . . -33.6(3) ?
    C25 C24 C23 N3 . . . . -39.4(5) ?
    S3 C24 C23 N3 . . . . 146.1(2) ?
    C25 C24 C23 C204 . . . .  -8.E1(8)
                                      ?
    S3 C24 C23 C204 . . . .  11.E1(8)
                                     ?
    C23 N3 C28 C29 . . . . 96.9(3) ?
    C17 N3 C28 C29 . . . . -90.3(3) ?
    N1 C12 C13 C14 . . . . 132.0(2) ?
    N1 C12 C13 S2 . . . . -52.9(2) ?
    C16 S2 C13 C14 . . . . -1.03(17) ?
    C16 S2 C13 C12 . . . . -176.80(18) ?
    C12 C13 C14 C15 . . . . 176.60(19) ?
    S2 C13 C14 C15 . . . . 1.1(2) ?
    C13 C14 C15 C16 . . . . -0.6(3) ?
    C14 C15 C16 S2 . . . . -0.2(3) ?
    C13 S2 C16 C15 . . . . 0.73(19) ?
    N3 C28 C29 C30 . . . . -131.2(2) ?
    N3 C28 C29 S4 . . . . 53.8(2) ?
    C32 S4 C29 C30 . . . . 1.10(18) ?
    C32 S4 C29 C28 . . . . 176.82(18) ?
    C28 C29 C30 C31 . . . . -176.18(19) ?
    S4 C29 C30 C31 . . . . -0.7(2) ?
    C29 C30 C31 C32 . . . . -0.3(3) ?
    C30 C31 C32 S4 . . . . 1.1(3) ?
    C29 S4 C32 C31 . . . . -1.3(2) ?
loop_
    _geom_hbond_atom_site_label_d
    _geom_hbond_atom_site_label_h
    _geom_hbond_atom_site_label_a
    _geom_hbond_site_symmetry_d
    _geom_hbond_site_symmetry_h
    _geom_hbond_site_symmetry_a
    _geom_hbond_distance_dh
    _geom_hbond_distance_ha
    _geom_hbond_distance_da
    _geom_hbond_angle_dha
    _geom_hbond_publ_flag
    C22 H22 N2 1_555 1_555 1_555 0.95 2.68 3.581(3) 158.7 y
    C28 H28B N2 1_555 1_555 1_555 0.99 2.58 3.460(3) 148.1 y
    C3 H3 N4 1_455 1_455 1_555 0.95 2.68 3.584(3) 159.4 y
    C12 H12A N4 1_455 1_455 1_555 0.99 2.62 3.514(3) 150.3 y
_iucr_refine_instructions_details
;
TITL scan_0m_P21_n in P2(1)/n
CELL 0.71073 12.7407 10.5126 22.9552 90.000 100.461 90.000
ZERR 8.00 0.0011 0.0008 0.0021 0.000 0.003 0.000
LATT 1
SYMM -x+1/2, y+1/2, -z+1/2
SFAC C  H  N  S  Cl
UNIT 128  88  16  16  8
OMIT 0 0 2
OMIT -1 0 1
OMIT 2 2 1
OMIT 1 0 1
L.S. 10
ACTA
BOND $H
FMAP 2
PLAN 20
SIZE 0.200 0.400 0.800
dfix 1.74 Cl11 C4
eqiv $1 -1+x, y, z
TEMP -73.000
SIMU S1 C8 C9 C10 C11
SIMU S201 C208 C209 C210 C211
SIMU S3 C24 C25 C26 C27
SIMU S203 C204 C205 C206 C207
FLAT C7 S1 C8 C9 C10 C11
FLAT C7 S201 C208 C209 C210 C211
FLAT C23 C24 C25 C26 C27 S3
FLAT C23 C204 C205 C206 C207 S203
DELU S1 C8 C9 C10 C11
DELU S201 C208 C209 C210 C211
DELU S3 C24 C25 C26 C27
DELU S203 C204 C205 C206 C207
SADI C7 C8 C7 C208
SADI C23 C24 C23 C204
EADP S1 S201
EADP C8 C208
EADP C9 C209
EADP C10 C210
EADP C11 C211
EADP S3 S203
EADP C24 C204
EADP C25 C205
EADP C26 C206
EADP C27 C207
HTAB
rtab dist n2 h22
rtab dist n2 h28b
rtab dist n2 c22
rtab dist n2 c28
rtab dist n4 h3_$1
rtab dist n4 h12a_$1
rtab dist n4 c3_$1
rtab dist n4 c12_$1
rtab dist c4 cl1
rtab dist c5 cl11
rtab angl n2 h22 c22
rtab angl n2 h28b c28
rtab angl n4 h3_$1 c3_$1
rtab angl n4 h12a_$1 c12_$1
mpla c8 c9 c10 c11 s1
mpla 9 c1 c2 c3 c4 c5 c6 c7 n1 n2 Cl1 Cl11
mpla c13 c14 c15 c16 s2
mpla c8 c9 c10 c11 s1
mpla c24 c25 c26 c27 s3
mpla 9 c17 c18 c19 c20 c21 c22 c23 n3 n4 Cl2
mpla  5 c29 c30 c31 c32 s4 H6 C6
mpla c24 c25 c26 c27 s3
mpla s201 c208 c209 c210 c211
mpla s203 c204 c205 c206 c207
CONF
WGHT    0.025600    1.745800
FVAR       0.08297   0.94008   0.92724
PART 1
CL1   5    0.613791    0.642225    0.035142    21.00000    0.05633    0.04355 =
         0.03109    0.00814    0.01385    0.00431
PART 2
CL11  5    0.820754    0.615298    0.077514   -21.00000    0.05076    0.06299 =
         0.03394    0.00041    0.00857   -0.01111
PART 0
CL2   5    0.248669    0.627792    0.458577    11.00000    0.05154    0.08186 =
         0.03308   -0.01826    0.01022   -0.00957
PART 1
SAME S4 > C32
S1    4    0.464602    0.239902    0.316222    31.00000    0.02952    0.03517 =
         0.03474    0.00207    0.00462   -0.01194
C8    1    0.569548    0.346438    0.328345    31.00000    0.02313    0.02653 =
         0.03370    0.00121    0.00569   -0.00240
C9    1    0.601204    0.366970    0.386832    31.00000    0.03259    0.05183 =
         0.03769   -0.00168    0.00537   -0.01878
AFIX  43
H9    2    0.658159    0.422688    0.402333    31.00000   -1.20000
AFIX   0
C10   1    0.542769    0.298899    0.423043    31.00000    0.04367    0.06294 =
         0.03095    0.00347    0.00801   -0.01549
AFIX  43
H10   2    0.555474    0.303627    0.465066    31.00000   -1.20000
AFIX   0
C11   1    0.466133    0.225777    0.390507    31.00000    0.03610    0.05113 =
         0.03840    0.00912    0.00990   -0.01464
AFIX  43
H11   2    0.418766    0.172818    0.407091    31.00000   -1.20000
AFIX   0
PART  2
SAME S4 > C32
S201  4    0.620684    0.382820    0.397511   -31.00000    0.02952    0.03517 =
         0.03474    0.00207    0.00462   -0.01194
C208  1    0.569114    0.346545    0.325818   -31.00000    0.02313    0.02653 =
         0.03370    0.00121    0.00569   -0.00240
C209  1    0.494840    0.255329    0.320770   -31.00000    0.03259    0.05183 =
         0.03769   -0.00168    0.00537   -0.01878
AFIX  43
H209  2    0.461531    0.219785    0.283988   -31.00000   -1.20000
AFIX   0
C210  1    0.471302    0.217603    0.375924   -31.00000    0.04367    0.06294 =
         0.03095    0.00347    0.00801   -0.01549
AFIX  43
H210  2    0.416159    0.159654    0.380494   -31.00000   -1.20000
AFIX   0
C211  1    0.537227    0.274363    0.421738   -31.00000    0.03610    0.05113 =
         0.03840    0.00912    0.00990   -0.01464
AFIX  43
H211  2    0.537192    0.256273    0.462281   -31.00000   -1.20000
AFIX   0
PART 0
Part 1
SAME S4 > C32
S3    4   -0.080336    0.240519    0.173207    31.00000    0.02713    0.03690 =
         0.04348   -0.00395    0.00369   -0.00893
C24   1    0.018891    0.344524    0.162105    31.00000    0.02097    0.03097 =
         0.03459   -0.00207    0.00323    0.00003
C25   1    0.015721    0.363860    0.103339    31.00000    0.02574    0.05414 =
         0.04274   -0.00117    0.00623   -0.00454
AFIX  43
H25   2    0.063539    0.419021    0.088323    31.00000   -1.20000
AFIX   0
C26   1   -0.065132    0.294463    0.066677    31.00000    0.03673    0.05263 =
         0.03506   -0.00604   -0.00304    0.00082
AFIX  43
H26   2   -0.077263    0.296830    0.024617    31.00000   -1.20000
AFIX   0
C27   1   -0.123605    0.223837    0.098642    31.00000    0.02802    0.04678 =
         0.04559   -0.01133   -0.00465   -0.00600
AFIX  43
H27   2   -0.181769    0.171289    0.081565    31.00000   -1.20000
AFIX   0
Part 2
SAME S4 > C32
S203  4    0.031331    0.366375    0.090913   -31.00000    0.02713    0.03690 =
         0.04348   -0.00395    0.00369   -0.00893
C204  1    0.022128    0.344704    0.163321   -31.00000    0.02097    0.03097 =
         0.03459   -0.00207    0.00323    0.00003
C205  1   -0.055405    0.263005    0.170152   -31.00000    0.02574    0.05414 =
         0.04274   -0.00117    0.00623   -0.00454
AFIX  43
H205  2   -0.071701    0.240207    0.207556   -31.00000   -1.20000
AFIX   0
C206  1   -0.110403    0.214345    0.115588   -31.00000    0.03673    0.05263 =
         0.03506   -0.00604   -0.00304    0.00082
AFIX  43
H206  2   -0.167988    0.155781    0.112143   -31.00000   -1.20000
AFIX   0
C207  1   -0.071219    0.261169    0.068761   -31.00000    0.02802    0.04678 =
         0.04559   -0.01133   -0.00465   -0.00600
AFIX  43
H207  2   -0.097308    0.238532    0.028682   -31.00000   -1.20000
AFIX   0
Part 0
N1    3    0.707291    0.432757    0.273304    11.00000    0.02186    0.02741 =
         0.03082    0.00294    0.00593   -0.00162
N2    3    0.534267    0.435844    0.228756    11.00000    0.02315    0.03299 =
         0.03113    0.00243    0.00669   -0.00185
N3    3    0.191020    0.432039    0.218322    11.00000    0.02155    0.03203 =
         0.02910   -0.00551    0.00587   -0.00187
N4    3    0.046232    0.431771    0.262021    11.00000    0.02071    0.03202 =
         0.03248   -0.00090    0.00484   -0.00119
C1    1    0.596416    0.488127    0.191048    11.00000    0.02694    0.02481 =
         0.02990   -0.00132    0.00861    0.00186
C2    1    0.704485    0.485850    0.217896    11.00000    0.02607    0.02137 =
         0.03155   -0.00093    0.00785    0.00158
C3    1    0.785467    0.528318    0.189277    11.00000    0.02586    0.03035 =
         0.04129    0.00067    0.01179   -0.00008
AFIX  43
H3    2    0.858318    0.526191    0.208053    11.00000   -1.20000
AFIX   0
C4    1    0.754696    0.573519    0.132441    11.00000    0.03914    0.02627 =
         0.04375    0.00123    0.02298   -0.00083
Part 1
AFIX  43
H4    2    0.807284    0.601903    0.110910    21.00000   -1.20000
AFIX   0
PART 0
C5    1    0.646614    0.578069    0.106049    11.00000    0.04333    0.02225 =
         0.03172    0.00184    0.01451    0.00430
Part 2
AFIX  43
H5    2    0.628000    0.611521    0.067095   -21.00000   -1.20000
AFIX   0
PART 0
C6    1    0.565973    0.536149    0.134088    11.00000    0.02939    0.03057 =
         0.03242    0.00117    0.00713    0.00526
AFIX  43
H6    2    0.493151    0.539938    0.115350    11.00000   -1.20000
AFIX   0
C7    1    0.602598    0.404356    0.276883    11.00000    0.02305    0.02619 =
         0.02994   -0.00257    0.00647   -0.00240
C12   1    0.805217    0.402525    0.314859    11.00000    0.02170    0.02899 =
         0.03559    0.00530    0.00422    0.00195
AFIX  23
H12A  2    0.861836    0.381543    0.292057    11.00000   -1.20000
H12B  2    0.792585    0.325917    0.337702    11.00000   -1.20000
AFIX   0
C17   1    0.223445    0.484029    0.274009    11.00000    0.02390    0.02521 =
         0.02828   -0.00059    0.00468    0.00146
C18   1    0.132029    0.483596    0.300493    11.00000    0.02238    0.02662 =
         0.03070    0.00185    0.00385    0.00167
C19   1    0.137988    0.529821    0.357810    11.00000    0.02623    0.03496 =
         0.03201   -0.00007    0.00932    0.00396
AFIX  43
H19   2    0.076993    0.533440    0.376193    11.00000   -1.20000
AFIX   0
C20   1    0.236652    0.569999    0.386495    11.00000    0.03761    0.03254 =
         0.02591   -0.00351    0.00495    0.00036
C21   1    0.328266    0.568405    0.360571    11.00000    0.02689    0.03231 =
         0.03461   -0.00244    0.00202   -0.00329
AFIX  43
H21   2    0.394611    0.596409    0.382652    11.00000   -1.20000
AFIX   0
C22   1    0.322396    0.526579    0.303485    11.00000    0.02133    0.03230 =
         0.03461   -0.00213    0.00695    0.00047
AFIX  43
H22   2    0.383186    0.526641    0.284875    11.00000   -1.20000
AFIX   0
C23   1    0.084264    0.402565    0.213948    11.00000    0.02016    0.02602 =
         0.03152    0.00131    0.00222   -0.00019
C28   1    0.263101    0.403986    0.176964    11.00000    0.02329    0.03150 =
         0.03142   -0.00822    0.00782   -0.00003
AFIX  23
H28A  2    0.235630    0.328874    0.152937    11.00000   -1.20000
H28B  2    0.334111    0.381491    0.199986    11.00000   -1.20000
AFIX   0
S2    4    0.864703    0.660775    0.334285    11.00000    0.03981    0.03021 =
         0.04099    0.00688    0.00267   -0.00109
C13   1    0.844542    0.508206    0.357667    11.00000    0.01924    0.03012 =
         0.03586    0.00518    0.00666    0.00024
C14   1    0.876060    0.498106    0.417841    11.00000    0.02594    0.03481 =
         0.03665    0.00790    0.00560   -0.00210
AFIX  43
H14   2    0.872520    0.421318    0.439218    11.00000   -1.20000
AFIX   0
C15   1    0.914513    0.614563    0.444758    11.00000    0.03116    0.04893 =
         0.03675   -0.00281    0.00126    0.00219
AFIX  43
H15   2    0.938978    0.624625    0.486123    11.00000   -1.20000
AFIX   0
C16   1    0.912440    0.709390    0.405033    11.00000    0.03971    0.03321 =
         0.05007   -0.00391    0.00179   -0.00110
AFIX  43
H16   2    0.935044    0.793869    0.415295    11.00000   -1.20000
AFIX   0
S4    4    0.313363    0.662906    0.161500    11.00000    0.04123    0.03244 =
         0.04244   -0.00546    0.01166    0.00009
C29   1    0.276020    0.512291    0.135863    11.00000    0.01926    0.03442 =
         0.03529   -0.00545    0.00704    0.00074
C30   1    0.268142    0.504992    0.075662    11.00000    0.02824    0.04518 =
         0.03358   -0.00294    0.01001   -0.00158
AFIX  43
H30   2    0.249262    0.429725    0.053305    11.00000   -1.20000
AFIX   0
C31   1    0.291510    0.623269    0.050332    11.00000    0.03714    0.05009 =
         0.03517    0.00704    0.01035    0.00609
AFIX  43
H31   2    0.290245    0.635579    0.009212    11.00000   -1.20000
AFIX   0
C32   1    0.315620    0.715705    0.091402    11.00000    0.04640    0.03398 =
         0.05201    0.00765    0.01757    0.00499
AFIX  43
H32   2    0.332031    0.800750    0.082304    11.00000   -1.20000
HKLF 4 1 1 0 0 0 1 0 0 0 1
REM  scan_0m_P21_n in P2(1)/n
REM R1 =  0.0381 for   4419 Fo > 4sig(Fo)  and  0.0517 for all   5356 data
REM    420 parameters refined using    227 restraints
END
WGHT      0.0253      1.7517
REM Highest difference peak  0.335,  deepest hole -0.440,  1-sigma level  0.048
Q1    1   0.4228  0.6066  0.4192  11.00000  0.05    0.34
Q2    1   0.2601  0.5392  0.4675  11.00000  0.05    0.33
Q3    1   0.4025  0.2916  0.3116  11.00000  0.05    0.23
Q4    1   0.1746  0.5074  0.2847  11.00000  0.05    0.22
Q5    1   0.8187  0.6003  0.3381  11.00000  0.05    0.22
Q6    1  -0.0010  0.2867  0.1668  11.00000  0.05    0.22
Q7    1   0.2358  0.6011  0.4165  11.00000  0.05    0.21
Q8    1   0.8524  0.5736  0.3459  11.00000  0.05    0.21
Q9    1   0.5313  0.2903  0.3240  11.00000  0.05    0.21
Q10   1  -0.0101  0.3195  0.0782  11.00000  0.05    0.20
Q11   1   0.8856  0.5496  0.4350  11.00000  0.05    0.20
Q12   1   0.1979  0.4473  0.3017  11.00000  0.05    0.20
Q13   1   0.2342  0.6975  0.1610  11.00000  0.05    0.19
Q14   1   0.0546  0.3817  0.1863  11.00000  0.05    0.19
Q15   1   0.2979  0.5461  0.0630  11.00000  0.05    0.19
Q16   1   0.3055  0.6801  0.1172  11.00000  0.05    0.19
Q17   1   0.6586  0.4483  0.1967  11.00000  0.05    0.19
Q18   1   0.1472  0.4146  0.2149  11.00000  0.05    0.19
Q19   1   0.0882  0.4682  0.2829  11.00000  0.05    0.19
Q20   1   0.8327  0.5021  0.3988  11.00000  0.05    0.19
;
