# Supplementary material for: 5-Chloro-2-(thio­phen-2-yl)-1-(thio­phen-2-ylmeth­yl)-1H-benzimidazole–6-chloro-2-(thiophen-2-yl)-1-(thiophen-2-ylmethyl)-1H-benzimidazole (0.94/0.06)
Source: Acta Crystallogr Sect E Struct Rep Online. 2013 Sep 12;69(Pt 10):o1539–40. doi: 10.1107/S1600536813024999 (PMC3790407; doi:10.1107/S1600536813024999)
Supplement: Supplementary file 2 [file e-69-o1539-Isup2.hkl]

# 
# h,k,l, Fc-squared, Fo-squared, sigma(Fo-squared) and status flag 
# 
data_I
_shelx_title ' scan_0m_P21_n in P2(1)/n' 
_shelx_refln_list_code          4 
_shelx_F_calc_maximum      363.54 
_exptl_crystal_F_000      1360.00 
_reflns_d_resolution_high  0.8381 
 
loop_ 
 _symmetry_equiv_pos_as_xyz 
 'x, y, z' 
 '-x+1/2, y+1/2, -z+1/2' 
 '-x, -y, -z' 
 'x-1/2, -y-1/2, z-1/2' 
 
_cell_length_a    12.7407 
_cell_length_b    10.5126 
_cell_length_c    22.9552 
_cell_angle_alpha  90.000 
_cell_angle_beta  100.461 
_cell_angle_gamma  90.000 
 
_shelx_F_squared_multiplier     1.000 
 
loop_ 
 _refln_index_h 
 _refln_index_k 
 _refln_index_l 
 _refln_F_squared_calc 
 _refln_F_squared_meas 
 _refln_F_squared_sigma 
 _refln_observed_status 
   2   0   0    10667.69    10264.84    302.42 o 
   4   0   0      333.11      324.68     13.51 o 
   6   0   0     6641.84     6954.51    259.26 o 
   8   0   0        7.23       54.87      7.09 o 
  10   0   0        4.32       11.25      7.03 o 
  12   0   0      279.88      302.46     35.02 o 
  14   0   0      211.03      242.77     25.95 o 
   1   1   0        8.76       -4.36      4.36 o 
   2   1   0     3863.45     3636.63     75.79 o 
   3   1   0     1163.83     1149.65     23.34 o 
   4   1   0    10682.12    10904.37    224.27 o 
   5   1   0      231.05      239.10      8.81 o 
   6   1   0      515.65      594.69     16.33 o 
   7   1   0     2665.74     2913.36     77.66 o 
   8   1   0       23.03       24.10      7.69 o 
   9   1   0       37.84       37.00      8.51 o 
  10   1   0      202.64      189.67     12.90 o 
  11   1   0      840.01      856.65     34.52 o 
  12   1   0      253.45      238.82     11.57 o 
  13   1   0      120.74      102.94     11.37 o 
  14   1   0       55.18       68.67     14.55 o 
   0   2   0     7717.56     8839.48    351.78 o 
   1   2   0     3385.40     3308.80     70.63 o 
   2   2   0    47795.87    49019.48   1082.74 o 
   3   2   0    17047.95    17393.47    377.81 o 
   4   2   0      548.60      608.13     17.39 o 
   5   2   0     2458.72     2332.92     58.12 o 
   6   2   0       30.64       30.49      3.28 o 
   7   2   0     1619.20     1576.63     46.15 o 
   8   2   0     1012.91      972.15     29.91 o 
   9   2   0     1300.93     1295.61     39.12 o 
  10   2   0        3.11       12.84      5.58 o 
  11   2   0        6.85       23.92      9.18 o 
  12   2   0       45.23       41.38      9.02 o 
  13   2   0      223.32      292.20     17.36 o 
  14   2   0      171.41      179.69     22.73 o 
   1   3   0        3.24       16.56      7.96 o 
   2   3   0    20082.79    20694.25    464.81 o 
   3   3   0     8855.43     8847.41    203.16 o 
   4   3   0     6220.79     6343.43    138.39 o 
   5   3   0      392.65      452.06     12.18 o 
   6   3   0     7332.81     7528.23    200.52 o 
   7   3   0       27.92       37.59      5.20 o 
   8   3   0        0.99       15.72      7.71 o 
   9   3   0        0.65       20.23      5.02 o 
  10   3   0        0.45        6.21      8.66 o 
  11   3   0       56.13       66.51      6.81 o 
  12   3   0      416.89      404.91     20.73 o 
  13   3   0      379.49      385.26     16.92 o 
  14   3   0       76.69       80.80     11.94 o 
   0   4   0       78.54      200.98     62.47 o 
   1   4   0        5.43        8.72      3.65 o 
   2   4   0     3655.02     3241.50     72.78 o 
   3   4   0      652.19      611.97     14.27 o 
   4   4   0        5.01        9.19      6.50 o 
   5   4   0     3224.73     3051.99     70.49 o 
   6   4   0       12.14       33.84      4.18 o 
   7   4   0     1989.49     1905.82     51.63 o 
   8   4   0     1712.67     1615.90     47.38 o 
   9   4   0      428.45      414.24     21.83 o 
  10   4   0      301.60      314.83     14.60 o 
  11   4   0      323.65      320.11     14.24 o 
  12   4   0      269.49      303.56     23.16 o 
  13   4   0        9.09       18.21      9.71 o 
  14   4   0      270.27      337.33     23.21 o 
   1   5   0      277.57      285.84      8.89 o 
   2   5   0     2902.64     2983.61     67.65 o 
   3   5   0      154.32      179.58      9.26 o 
   4   5   0     3534.79     3778.86    102.72 o 
   5   5   0      909.75      979.39     26.18 o 
   6   5   0       44.58       30.34      4.84 o 
   7   5   0     2722.17     2902.00     77.01 o 
   8   5   0      905.85      894.21     32.33 o 
   9   5   0      378.55      374.31     15.08 o 
  10   5   0       36.53       26.68      8.53 o 
  11   5   0     1065.82     1014.94     39.61 o 
  12   5   0       24.52       19.53      9.22 o 
  13   5   0        8.22       25.57      9.97 o 
   0   6   0      171.22      225.52     14.29 o 
   1   6   0       49.60       53.91      7.75 o 
   2   6   0     2859.21     2780.58     71.37 o 
   3   6   0     1619.58     1634.33     41.06 o 
   4   6   0     2541.06     2523.82     63.21 o 
   5   6   0      186.75      221.24     23.44 o 
   6   6   0     1547.88     1552.06     53.57 o 
   7   6   0     1086.36     1076.34     50.87 o 
   8   6   0     1422.44     1435.45     47.44 o 
   9   6   0      323.88      345.76     17.53 o 
  10   6   0      113.38      123.67     24.34 o 
  11   6   0      546.85      603.70     60.00 o 
  12   6   0      252.99      265.10     17.65 o 
  13   6   0      155.61      172.81     14.79 o 
   1   7   0       14.69       10.72      4.07 o 
   2   7   0     4388.62     4473.27    113.88 o 
   3   7   0       47.94       60.15      5.00 o 
   4   7   0      491.16      522.88     32.06 o 
   5   7   0       19.75       27.32     18.95 o 
   6   7   0     1604.99     1613.68     59.53 o 
   7   7   0     2171.46     1945.53     71.91 o 
   8   7   0      226.63      209.46     17.11 o 
   9   7   0       41.78       48.18     12.34 o 
  10   7   0      142.10      110.54     19.71 o 
  11   7   0      454.58      465.51     34.87 o 
  12   7   0       14.18        0.12     10.88 o 
   0   8   0     3245.51     3249.87    127.03 o 
   1   8   0       16.33       23.10      7.73 o 
   2   8   0      184.08      212.11     11.15 o 
   3   8   0      493.24      535.85     20.47 o 
   4   8   0      111.52      120.03     21.85 o 
   5   8   0       72.30       88.41     25.12 o 
   6   8   0     1576.28     1491.30     63.13 o 
   7   8   0       12.62       11.34      8.40 o 
   8   8   0      463.62      432.53     31.83 o 
   9   8   0     1719.43     1666.60     87.54 o 
  10   8   0       62.14       77.00      9.98 o 
  11   8   0      779.44      838.99     70.68 o 
   1   9   0      114.21      108.76      9.56 o 
   2   9   0      301.55      316.65     14.41 o 
   3   9   0       30.54       38.05     12.06 o 
   4   9   0     2704.23     2572.02    103.56 o 
   5   9   0      330.69      353.90     35.62 o 
   6   9   0        0.40       -0.02      9.73 o 
   7   9   0        0.03        8.21     10.85 o 
   8   9   0        2.26        3.61      9.27 o 
   9   9   0      328.95      333.72     21.48 o 
  10   9   0      104.90      129.75     17.97 o 
   0  10   0     1234.25     1007.07    167.67 o 
   1  10   0       24.32       27.27     12.99 o 
   2  10   0      613.01      594.79     35.92 o 
   3  10   0       66.21       43.54     23.90 o 
   4  10   0       41.19       37.46      9.93 o 
   5  10   0        2.70        9.74     22.02 o 
   6  10   0      149.76       80.66     26.83 o 
   7  10   0        1.07       32.88     16.83 o 
   8  10   0       49.06       43.81     24.32 o 
   1  11   0       69.69       67.90     67.64 o 
   2  11   0        7.56       22.78     32.71 o 
   3  11   0      288.27      305.66     22.35 o 
   4  11   0      351.56      405.99     36.38 o 
   5  11   0      632.62      693.52     47.01 o 
   6  11   0        0.22       11.19     18.45 o 
   7  11   0        8.90       17.70     12.37 o 
   2  12   0       93.94      122.94     44.82 o 
   3  12   0      216.06      220.49     51.40 o 
   4  12   0       61.82       87.20     71.57 o 
 -13   0   1      638.37      713.10     39.63 o 
 -11   0   1      667.89      706.05     34.39 o 
  -9   0   1        0.32        4.83      5.98 o 
  -7   0   1     6870.59     6712.72    293.24 o 
  -5   0   1     4142.08     4242.49    121.20 o 
  -3   0   1      746.81      818.81     23.74 o 
   3   0   1   132163.33   137339.05   4857.57 o 
   5   0   1     1030.57     1078.02     33.50 o 
   7   0   1    10211.38    10535.49    389.41 o 
   9   0   1     6375.24     6386.03    237.79 o 
  11   0   1       44.29       34.43      8.27 o 
  13   0   1     1084.29      998.49     47.60 o 
 -14   1   1        1.38       -8.78      8.78 o 
 -13   1   1        9.88       36.10      9.98 o 
 -12   1   1        2.55       18.92      8.48 o 
 -11   1   1     3381.16     3402.15     97.31 o 
 -10   1   1     1810.02     1719.95     48.04 o 
  -9   1   1     2338.88     2268.13     61.81 o 
  -8   1   1      999.13     1012.93     29.31 o 
  -7   1   1      327.91      301.82     11.07 o 
  -6   1   1      915.41      896.52     23.36 o 
  -5   1   1        8.02       -3.08      3.08 o 
  -4   1   1    30665.01    32201.52    621.05 o 
  -3   1   1       27.73       68.18      6.05 o 
  -2   1   1     5243.06     4996.06     99.90 o 
  -1   1   1      256.76      135.61      6.78 o 
   0   1   1       37.32       -1.99      1.99 o 
   1   1   1        1.88        9.47      2.18 o 
   2   1   1     2650.64     2800.70     60.09 o 
   3   1   1    17468.75    17508.97    369.46 o 
   4   1   1     4863.71     4678.21    100.91 o 
   5   1   1     1524.36     1500.58     38.64 o 
   6   1   1      370.69      476.32     15.81 o 
   7   1   1     7157.33     6544.06    171.83 o 
   8   1   1       59.09       44.09      6.40 o 
   9   1   1      694.36      675.72     21.20 o 
  10   1   1       64.87       81.76     10.05 o 
  11   1   1     2768.60     2658.57     72.80 o 
  12   1   1      305.28      303.23     13.31 o 
  13   1   1      555.87      559.83     20.32 o 
  14   1   1       23.15       30.78      7.79 o 
 -14   2   1       13.69       29.18     11.95 o 
 -13   2   1      397.29      422.35     17.50 o 
 -12   2   1      261.00      223.52     11.77 o 
 -11   2   1       59.91       50.86      7.80 o 
 -10   2   1      652.38      697.80     23.60 o 
  -9   2   1      296.40      310.34     12.68 o 
  -8   2   1      713.70      773.70     24.65 o 
  -7   2   1     2544.17     2410.03     75.10 o 
  -6   2   1    11110.35    10988.35    275.82 o 
  -5   2   1       22.02       38.17      3.91 o 
  -4   2   1    18610.83    18901.37    374.65 o 
  -3   2   1      197.40      203.26      5.82 o 
  -2   2   1    35586.94    36691.24    737.84 o 
  -1   2   1     7978.88     8001.78    188.59 o 
   0   2   1        9.58       62.16     12.25 o 
   1   2   1    22684.07    22950.04    501.64 o 
   3   2   1     5458.15     4941.14    107.20 o 
   4   2   1      876.47      909.81     24.93 o 
   5   2   1     1714.34     1834.37     45.00 o 
   6   2   1     2211.04     2314.30     58.66 o 
   7   2   1     5707.48     5612.99    156.58 o 
   8   2   1      247.35      287.97     11.57 o 
   9   2   1      174.80      166.88      8.56 o 
  10   2   1      213.31      217.69     11.39 o 
  11   2   1     4516.62     4272.10    121.35 o 
  12   2   1        8.09        8.53      6.22 o 
  13   2   1        0.01        3.61      7.41 o 
  14   2   1        0.87        7.57     12.18 o 
 -14   3   1      269.83      306.81     15.68 o 
 -13   3   1     2090.99     2189.53     65.50 o 
 -12   3   1       96.96       93.37      8.05 o 
 -11   3   1        0.44        7.27      9.07 o 
 -10   3   1      824.73      769.51     25.41 o 
  -9   3   1     2540.33     2503.63     72.01 o 
  -8   3   1       68.01       59.02      8.42 o 
  -7   3   1     2096.26     2057.31     53.52 o 
  -6   3   1     5260.88     5547.10    133.72 o 
  -5   3   1      237.66      214.15      6.95 o 
  -4   3   1      366.71      402.94     10.65 o 
  -3   3   1       10.11       -5.01      5.01 o 
  -2   3   1      913.26     1073.29     27.40 o 
  -1   3   1    14535.14    14458.75    323.35 o 
   0   3   1      143.98      185.66      5.39 o 
   1   3   1    34332.42    34934.75    771.05 o 
   2   3   1     6716.25     6758.60    145.66 o 
   3   3   1     4042.61     4102.79     87.86 o 
   4   3   1    10035.01    10148.65    234.78 o 
   5   3   1     7555.83     7816.06    188.08 o 
   6   3   1     3612.00     3748.01     98.84 o 
   7   3   1        2.44       24.81      6.69 o 
   8   3   1      346.80      324.15     13.73 o 
   9   3   1      304.95      317.21     16.40 o 
  10   3   1      390.17      387.36     15.19 o 
  11   3   1      321.82      319.27     13.85 o 
  12   3   1      233.73      255.35     18.57 o 
  13   3   1      118.98       95.51      9.51 o 
  14   3   1     1131.04     1244.93     41.78 o 
 -14   4   1       43.39       57.54     15.78 o 
 -13   4   1      836.26      815.22     37.21 o 
 -12   4   1      300.04      363.29     18.41 o 
 -11   4   1      389.89      377.82     19.14 o 
 -10   4   1        0.16        5.87      5.50 o 
  -9   4   1     2261.53     2208.65     63.87 o 
  -8   4   1      171.23      172.22      8.41 o 
  -7   4   1        7.63       14.33      4.42 o 
  -6   4   1      641.39      674.97     17.95 o 
  -5   4   1     1690.24     1630.45     41.03 o 
  -4   4   1     3804.94     3672.20     85.96 o 
  -3   4   1       16.09       21.35      7.60 o 
  -2   4   1      522.19      502.89     14.15 o 
  -1   4   1     1498.77     1453.16     35.69 o 
   0   4   1    12226.74    12389.47    286.08 o 
   1   4   1     1535.43     1485.61     36.74 o 
   2   4   1      205.14      199.68      5.88 o 
   3   4   1      518.54      498.17     12.35 o 
   4   4   1      635.51      646.39     33.40 o 
   5   4   1       45.15       75.14      8.51 o 
   6   4   1        1.52        2.86      4.26 o 
   7   4   1      542.84      568.45     23.23 o 
   8   4   1      602.96      627.72     30.41 o 
   9   4   1     2646.31     2557.06     74.12 o 
  10   4   1     1810.97     1818.58     53.73 o 
  11   4   1      411.12      464.03     17.82 o 
  12   4   1     1024.59     1091.46     36.28 o 
  13   4   1        2.58       16.37      9.69 o 
  14   4   1      108.50       99.04     18.13 o 
 -13   5   1     1962.32     1995.90     72.09 o 
 -12   5   1       47.09       51.45     10.02 o 
 -11   5   1      343.09      360.77     18.65 o 
 -10   5   1      195.78      187.03      9.84 o 
  -9   5   1       29.94       46.05     10.43 o 
  -8   5   1      181.93      190.41     13.66 o 
  -7   5   1      836.71      832.23     22.15 o 
  -6   5   1      183.28      193.03      6.88 o 
  -5   5   1      936.30      933.71     29.74 o 
  -4   5   1     4330.91     4644.72    129.24 o 
  -3   5   1       67.50       78.25      4.89 o 
  -2   5   1     2557.45     2591.34     58.26 o 
  -1   5   1       84.58       67.05      4.73 o 
   0   5   1       64.74       74.83      3.70 o 
   1   5   1       10.50       22.92      2.57 o 
   2   5   1       10.12       26.93      6.12 o 
   3   5   1     7348.97     7494.72    180.79 o 
   4   5   1     1137.67     1261.47     32.80 o 
   5   5   1    14633.76    14359.19    352.27 o 
   6   5   1      751.13      769.95     22.76 o 
   7   5   1      665.81      662.73     26.84 o 
   8   5   1      217.44      195.87      9.63 o 
   9   5   1      713.64      678.61     22.59 o 
  10   5   1       22.94       29.06     11.35 o 
  11   5   1       18.91       22.92     12.05 o 
  12   5   1      155.33      153.93     13.20 o 
  13   5   1      155.57      144.17     14.93 o 
 -13   6   1      305.33      330.58     40.61 o 
 -12   6   1      239.43      284.88     17.97 o 
 -11   6   1      101.30       91.08     10.77 o 
 -10   6   1       62.20       59.03     11.15 o 
  -9   6   1     1920.07     1770.57     62.80 o 
  -8   6   1      696.57      653.80     43.38 o 
  -7   6   1       36.43       42.78      4.55 o 
  -6   6   1     1872.96     1881.28     57.65 o 
  -5   6   1      177.93      177.25     43.72 o 
  -4   6   1       60.59       80.50     13.45 o 
  -3   6   1      153.48      157.63     11.74 o 
  -2   6   1     1591.37     1568.74     41.47 o 
  -1   6   1     1863.41     1892.98     42.35 o 
   0   6   1     1242.83     1224.27     28.33 o 
   1   6   1     4109.15     4236.25    101.44 o 
   2   6   1       15.62       34.42      6.93 o 
   3   6   1     6456.37     6502.30    157.94 o 
   4   6   1        1.37        8.53      5.87 o 
   5   6   1      198.07      248.21     13.57 o 
   6   6   1     1390.66     1392.69     39.59 o 
   7   6   1       39.83       32.43      6.64 o 
   8   6   1      532.12      512.73     25.45 o 
   9   6   1      694.85      664.33     55.11 o 
  10   6   1       38.68       59.87     10.50 o 
  11   6   1       35.82       26.80     17.12 o 
  12   6   1      266.91      220.75     15.69 o 
 -12   7   1       11.42        5.62      9.96 o 
 -11   7   1       44.05       40.70      9.09 o 
 -10   7   1      389.67      388.46     26.10 o 
  -9   7   1       10.01       -0.91     10.50 o 
  -8   7   1      857.53      917.14     35.17 o 
  -7   7   1      153.83      155.26     12.32 o 
  -6   7   1      592.27      643.72     27.07 o 
  -5   7   1      364.56      390.59     21.01 o 
  -4   7   1       32.51       25.63      9.66 o 
  -3   7   1      217.11      213.02      9.64 o 
  -2   7   1     1133.35     1118.32     29.83 o 
  -1   7   1      395.94      390.77     16.70 o 
   0   7   1       73.93       78.48      9.33 o 
   1   7   1      512.88      491.91     15.12 o 
   2   7   1     1945.20     1940.17     53.04 o 
   3   7   1     2129.46     2111.75     53.53 o 
   4   7   1      212.32      210.64     15.52 o 
   5   7   1     2806.25     2829.56     77.87 o 
   6   7   1      330.77      341.57     27.61 o 
   7   7   1      171.26      144.91     15.07 o 
   8   7   1       94.62      103.31     14.51 o 
   9   7   1      266.81      281.34     20.61 o 
  10   7   1     1153.03     1241.48     87.51 o 
  11   7   1       16.57       29.94     11.26 o 
  12   7   1       34.53       28.66     10.41 o 
 -11   8   1      159.40      133.94     17.17 o 
 -10   8   1       24.82       21.88      8.99 o 
  -9   8   1      688.08      726.64     43.10 o 
  -8   8   1        0.83        8.71      6.98 o 
  -7   8   1      128.63      139.22     26.06 o 
  -6   8   1     1877.17     1808.65     90.21 o 
  -5   8   1      629.45      626.48     24.93 o 
  -4   8   1      848.10      817.61     33.46 o 
  -3   8   1       14.32       25.89      6.83 o 
  -2   8   1     2789.18     2744.93     66.14 o 
  -1   8   1        2.64       -2.58      9.51 o 
   0   8   1     1064.10     1044.96     24.76 o 
   1   8   1       89.20      144.99      9.27 o 
   2   8   1      633.96      617.18     17.90 o 
   3   8   1     1378.26     1260.03     44.06 o 
   4   8   1      501.42      463.23     20.52 o 
   5   8   1      454.74      446.18     29.42 o 
   6   8   1      369.05      383.14     68.54 o 
   7   8   1       54.98       46.84      8.66 o 
   8   8   1      120.96      180.89     21.22 o 
   9   8   1     2608.12     2635.31     92.98 o 
  10   8   1        0.73        6.54     20.41 o 
  11   8   1       18.54        7.64     11.95 o 
 -10   9   1       26.40       15.58     12.53 o 
  -9   9   1      193.48      125.59     20.87 o 
  -8   9   1       17.37       22.25     12.30 o 
  -7   9   1       17.10       13.04     13.95 o 
  -6   9   1       84.28       76.57     12.02 o 
  -5   9   1        9.27        2.85     11.16 o 
  -4   9   1      142.73      159.22     17.89 o 
  -3   9   1       90.26       75.31      8.82 o 
  -2   9   1      634.36      560.54     26.31 o 
  -1   9   1        0.08        2.32     11.39 o 
   0   9   1       93.46       74.44      9.60 o 
   1   9   1       68.86       66.36     16.51 o 
   2   9   1      690.62      690.70     51.22 o 
   3   9   1      182.36      148.29     11.06 o 
   4   9   1      138.44      148.87     23.45 o 
   5   9   1       79.51      110.13     40.41 o 
   6   9   1      542.70      535.01    101.01 o 
   7   9   1      480.19      508.36     42.36 o 
   8   9   1        0.23       -6.59     11.54 o 
   9   9   1      243.42      279.53     20.25 o 
  10   9   1       29.80       50.10     12.03 o 
  -9  10   1        2.86       12.45     20.34 o 
  -8  10   1      212.05      241.75     40.89 o 
  -7  10   1      445.80      507.58     32.36 o 
  -6  10   1      172.80      158.75     42.15 o 
  -5  10   1       34.45       28.89     14.68 o 
  -4  10   1       32.53       26.26      9.57 o 
  -3  10   1        7.54       11.51     12.63 o 
  -2  10   1      543.57      531.06     29.94 o 
  -1  10   1        5.81       -5.71     16.87 o 
   0  10   1      251.50      243.24     20.66 o 
   1  10   1       26.08       31.45     17.76 o 
   2  10   1      497.05      533.25     32.04 o 
   3  10   1      207.30      211.61     17.68 o 
   4  10   1      776.11      750.87     45.56 o 
   5  10   1       87.00       80.75     20.40 o 
   6  10   1        1.83       24.92     41.14 o 
   7  10   1     1635.85     1591.90     85.34 o 
   8  10   1      298.11      284.16     49.44 o 
  -7  11   1        0.52       -2.12     30.82 o 
  -6  11   1      569.56      666.05     53.47 o 
  -5  11   1        0.41        3.72     10.76 o 
  -4  11   1        0.29        4.14     16.10 o 
  -3  11   1        8.28       -7.33     14.10 o 
  -2  11   1      587.86      603.69     68.55 o 
  -1  11   1        3.43       -7.94     27.59 o 
   0  11   1       39.35       -0.19     26.43 o 
   1  11   1        1.52       -5.16     59.83 o 
   2  11   1        3.64        8.72     90.65 o 
   3  11   1      160.73      150.92     16.61 o 
   4  11   1      198.79      203.34     20.56 o 
   5  11   1       18.82       58.50     12.22 o 
   6  11   1        0.22        7.21     12.79 o 
  -4  12   1       99.39      172.60     46.91 o 
  -3  12   1       28.45       76.04     39.68 o 
  -2  12   1      123.98       65.37     40.68 o 
   0  12   1      550.60      633.39    197.57 o 
   1  12   1        6.40       30.51    119.12 o 
   2  12   1       29.03       58.11    130.75 o 
   3  12   1      524.79      517.69     71.67 o 
   4  12   1       77.62      106.06     57.38 o 
 -14   0   2       55.78       59.84     18.90 o 
 -12   0   2     2325.79     2297.05     90.13 o 
 -10   0   2       75.08       58.33     15.24 o 
  -8   0   2    28175.33    27891.98   1125.16 o 
  -6   0   2    11886.13    11676.45    430.95 o 
  -4   0   2     4737.69     4448.22    117.34 o 
  -2   0   2      512.07      565.14     17.33 o 
   2   0   2     2709.06     2980.62     90.04 o 
   4   0   2     5271.32     5783.06    181.36 o 
   6   0   2       28.81       21.31     14.53 o 
   8   0   2      296.85      306.03     16.59 o 
  10   0   2     1790.06     1765.54     70.10 o 
  12   0   2        4.98       -1.55     15.73 o 
  14   0   2       59.44      102.79     13.94 o 
 -15   1   2        3.77        0.20     14.70 o 
 -14   1   2      240.01      270.66     14.26 o 
 -13   1   2        0.42       -0.06      8.14 o 
 -12   1   2     1419.09     1414.67     43.47 o 
 -11   1   2     2367.63     2402.37     69.98 o 
 -10   1   2        1.25       24.90      7.78 o 
  -9   1   2      708.70      677.24     22.41 o 
  -8   1   2     1608.24     1534.95     45.10 o 
  -7   1   2        8.90        8.10      3.91 o 
  -6   1   2    11010.72    10680.58    254.84 o 
  -5   1   2       40.09       17.61      4.53 o 
  -4   1   2     5198.31     5385.96    114.68 o 
  -3   1   2     2806.25     2717.74     54.56 o 
  -2   1   2     6529.79     6361.67    128.57 o 
  -1   1   2      126.83      110.88      3.11 o 
   0   1   2        5.97       -3.85      3.85 o 
   1   1   2     1044.28     1062.54     23.51 o 
   2   1   2     2120.25     2107.09     45.85 o 
   3   1   2      178.07      275.30     12.92 o 
   4   1   2       44.51       48.39      5.99 o 
   5   1   2      145.00       87.83      8.77 o 
   6   1   2      261.50      313.70     16.66 o 
   7   1   2     1314.29     1423.73     43.30 o 
   8   1   2     2731.87     2688.89     72.61 o 
   9   1   2        1.74       -2.31      4.59 o 
  10   1   2      472.85      495.99     17.20 o 
  11   1   2        1.67       13.52      5.95 o 
  12   1   2      943.79      925.76     28.87 o 
  13   1   2        0.50        4.49      7.66 o 
  14   1   2     1670.32     1776.92     54.65 o 
 -14   2   2       62.99       65.22     10.01 o 
 -13   2   2       56.71       76.32     10.04 o 
 -12   2   2      850.73      885.92     29.40 o 
 -11   2   2      878.44      930.77     34.63 o 
 -10   2   2     9315.86     9208.26    256.49 o 
  -9   2   2     2441.84     2310.35     72.62 o 
  -8   2   2        0.65        2.84      5.16 o 
  -7   2   2      114.96      105.07      9.51 o 
  -6   2   2      477.13      586.79     20.87 o 
  -5   2   2     1024.67     1039.12     23.68 o 
  -4   2   2        6.33       28.33      4.10 o 
  -3   2   2    17630.04    17721.02    348.53 o 
  -2   2   2    19471.83    19378.52    445.12 o 
  -1   2   2    32058.71    32506.43    655.50 o 
   0   2   2    18012.24    17966.93    501.70 o 
   1   2   2    16577.90    17062.66    373.03 o 
   2   2   2      373.78      453.60     18.96 o 
   3   2   2      858.95      894.68     22.83 o 
   4   2   2       23.74       25.81      5.49 o 
   5   2   2     5586.52     5817.30    143.90 o 
   6   2   2      193.09      198.13      9.20 o 
   7   2   2      490.60      467.23     15.88 o 
   8   2   2      640.57      687.82     23.27 o 
   9   2   2      436.20      396.27     17.16 o 
  10   2   2     3456.59     3469.07     93.17 o 
  11   2   2     1188.56     1247.17     36.75 o 
  12   2   2        3.30       -7.24      7.24 o 
  13   2   2       26.10       14.18      7.31 o 
  14   2   2       31.96       18.00      8.35 o 
 -14   3   2      764.93      808.61     29.25 o 
 -13   3   2      462.01      435.59     18.21 o 
 -12   3   2       46.98       25.73      6.66 o 
 -11   3   2      442.27      440.43     17.30 o 
 -10   3   2      524.07      473.44     17.51 o 
  -9   3   2     1132.35     1133.47     34.80 o 
  -8   3   2      147.41      108.47      8.81 o 
  -7   3   2      235.50      250.11     14.59 o 
  -6   3   2     7894.60     7687.15    184.69 o 
  -5   3   2      126.83      138.40      8.89 o 
  -4   3   2    15138.34    15044.94    333.87 o 
  -3   3   2    10857.23    10911.05    238.96 o 
  -2   3   2    15107.27    15378.35    342.66 o 
  -1   3   2     6160.09     5988.14    120.96 o 
   0   3   2       10.57       23.40      2.84 o 
   1   3   2    23521.10    23007.01    485.24 o 
   2   3   2    10344.18    10423.34    229.06 o 
   3   3   2     3738.31     3771.36     82.07 o 
   4   3   2     1082.31     1168.18     29.13 o 
   5   3   2     1356.02     1187.13     31.79 o 
   6   3   2       52.75       52.38      3.99 o 
   7   3   2     5629.88     5422.10    159.79 o 
   8   3   2       63.32       67.98      8.74 o 
   9   3   2       57.32       38.66      8.78 o 
  10   3   2     1206.12     1201.76     37.28 o 
  11   3   2      348.39      345.48     15.04 o 
  12   3   2      461.75      405.05     16.79 o 
  13   3   2      406.26      403.34     27.59 o 
  14   3   2      702.63      730.94     36.57 o 
 -14   4   2        5.98       -9.45      9.45 o 
 -13   4   2      274.77      262.05     33.21 o 
 -12   4   2      387.15      394.31     16.62 o 
 -11   4   2       94.39      108.77     11.53 o 
 -10   4   2      143.22      157.25      9.68 o 
  -9   4   2        0.02        8.34      5.02 o 
  -8   4   2       38.29       64.33      8.28 o 
  -7   4   2       46.84       57.30      6.16 o 
  -6   4   2     5504.83     5298.36    125.70 o 
  -5   4   2      514.61      453.19     13.22 o 
  -4   4   2      538.67      459.87     17.44 o 
  -3   4   2     1220.54     1113.10     30.36 o 
  -2   4   2       96.65       94.03      5.10 o 
  -1   4   2     1426.35     1476.48     34.99 o 
   0   4   2    11421.53    11750.97    264.58 o 
   1   4   2     1950.23     2127.42     52.34 o 
   2   4   2     1967.59     1942.96     46.01 o 
   3   4   2     3054.68     3108.38     73.89 o 
   4   4   2      164.80      210.80     12.59 o 
   5   4   2      729.71      853.71     22.85 o 
   6   4   2        6.03        6.95      4.19 o 
   7   4   2        8.86       12.65      4.17 o 
   8   4   2     1426.49     1434.28     44.41 o 
   9   4   2      103.03      123.70     15.47 o 
  10   4   2      134.86      129.06     14.14 o 
  11   4   2       71.61       81.69      8.66 o 
  12   4   2      289.25      332.31     15.03 o 
  13   4   2      103.18      137.03     14.57 o 
 -13   5   2        2.33        6.53      9.28 o 
 -12   5   2      621.52      556.62     32.81 o 
 -11   5   2      235.17      239.10     21.85 o 
 -10   5   2     1643.21     1637.22     50.83 o 
  -9   5   2      348.79      402.97     21.06 o 
  -8   5   2     2417.50     2322.41     63.09 o 
  -7   5   2      145.83      155.78      7.61 o 
  -6   5   2      406.71      443.34     14.29 o 
  -5   5   2      108.88      131.53     10.71 o 
  -4   5   2     9580.76     9862.18    256.56 o 
  -3   5   2      505.62      535.34     27.89 o 
  -2   5   2     3041.49     3057.96     82.73 o 
  -1   5   2     2819.80     2957.65     70.37 o 
   0   5   2       13.65       26.98      9.01 o 
   1   5   2     1415.86     1468.89     46.64 o 
   2   5   2        0.92       16.21      6.61 o 
   3   5   2       20.53       86.88     10.50 o 
   4   5   2      393.51      395.95     22.29 o 
   5   5   2       92.23      232.18     11.80 o 
   6   5   2     2635.48     2610.70     66.74 o 
   7   5   2      794.06      745.94     24.62 o 
   8   5   2     1424.63     1361.81     42.30 o 
   9   5   2     1781.19     1732.92     54.20 o 
  10   5   2     1328.22     1357.25     50.03 o 
  11   5   2      918.92      962.98     70.99 o 
  12   5   2      638.98      724.51     31.11 o 
  13   5   2      123.16      105.71     15.07 o 
 -13   6   2        1.66       32.27     10.12 o 
 -12   6   2      246.72      259.72     20.89 o 
 -11   6   2        6.61       12.64      9.34 o 
 -10   6   2       84.48       78.71     13.47 o 
  -9   6   2     1276.73     1303.79     47.95 o 
  -8   6   2      637.06      559.71     31.02 o 
  -7   6   2      105.27      110.27      9.06 o 
  -6   6   2     7569.43     7318.34    254.24 o 
  -5   6   2       21.18       65.54     15.80 o 
  -4   6   2     1917.42     1961.59     57.95 o 
  -3   6   2     1705.02     1684.56     63.35 o 
  -2   6   2     3092.57     2954.13     75.89 o 
  -1   6   2     1688.51     1693.32     38.13 o 
   0   6   2     1373.38     1375.12     31.16 o 
   1   6   2     1156.37     1197.67     32.92 o 
   2   6   2      649.98      624.81     24.80 o 
   3   6   2     2282.93     2230.87     53.63 o 
   4   6   2      118.88      126.85      5.17 o 
   5   6   2      306.25      280.56     14.89 o 
   6   6   2      829.37      793.15     23.79 o 
   7   6   2      112.71      104.99     27.47 o 
   8   6   2       22.99       42.30      7.39 o 
   9   6   2        2.41       41.46     10.19 o 
  10   6   2       40.11       54.82     10.94 o 
  11   6   2       62.44       64.97     11.04 o 
  12   6   2       54.63       88.92     12.78 o 
 -12   7   2      444.27      419.87     22.12 o 
 -11   7   2        6.17       11.83      8.74 o 
 -10   7   2       86.81      110.84     18.95 o 
  -9   7   2       39.26       35.38      9.31 o 
  -8   7   2      359.29      359.10     33.28 o 
  -7   7   2        0.31        5.42      6.54 o 
  -6   7   2     4935.60     4978.45    160.99 o 
  -5   7   2       58.31       68.21      7.69 o 
  -4   7   2      855.54      776.58     28.61 o 
  -3   7   2        0.75       11.79      7.07 o 
  -2   7   2     4322.97     4430.91    111.90 o 
  -1   7   2      198.99      211.67      6.69 o 
   0   7   2       26.59       29.53      4.72 o 
   1   7   2     1300.18     1289.04     30.72 o 
   2   7   2     1196.14     1144.73     29.25 o 
   3   7   2      736.41      735.98     19.33 o 
   4   7   2        6.13        6.84      4.58 o 
   5   7   2     1898.75     1886.73     54.11 o 
   6   7   2        5.32       16.88     13.35 o 
   7   7   2      243.74      261.58     79.59 o 
   8   7   2      319.98      318.74     24.64 o 
   9   7   2     1523.45     1485.06     82.33 o 
  10   7   2      437.01      415.86     20.86 o 
  11   7   2      616.48      594.04     58.34 o 
  12   7   2      443.55      473.51     65.18 o 
 -11   8   2        0.24        9.35      9.17 o 
 -10   8   2      160.25      156.08     12.68 o 
  -9   8   2      536.45      607.11     52.62 o 
  -8   8   2      922.21      859.19     34.07 o 
  -7   8   2       85.28       81.24      8.80 o 
  -6   8   2      292.60      329.68     16.10 o 
  -5   8   2       21.32       35.92      8.36 o 
  -4   8   2      189.37      172.36     12.85 o 
  -3   8   2      537.04      575.16     25.19 o 
  -2   8   2      768.62      762.58     19.38 o 
  -1   8   2     1548.13     1626.53     38.52 o 
   0   8   2      379.34      373.02     10.92 o 
   1   8   2     3026.89     2872.61     69.87 o 
   2   8   2      284.46      288.01      9.49 o 
   3   8   2       36.96       23.52      5.95 o 
   4   8   2        7.41        3.27     18.53 o 
   5   8   2      230.62      193.04     19.90 o 
   6   8   2      181.53      186.04     27.94 o 
   7   8   2      306.39      346.71     22.76 o 
   8   8   2      105.34       94.06     19.87 o 
   9   8   2      557.49      533.97     28.61 o 
  10   8   2       93.46       79.49     20.88 o 
  11   8   2      519.09      452.06     51.74 o 
 -10   9   2      105.31       88.05     15.31 o 
  -9   9   2       76.43       84.05     12.44 o 
  -8   9   2        0.03       15.13      9.01 o 
  -7   9   2        3.44       -9.89     14.88 o 
  -6   9   2       44.22       69.54      8.18 o 
  -5   9   2        0.16       -3.80      7.69 o 
  -4   9   2     1348.35     1311.60     97.30 o 
  -3   9   2       82.03       76.00     17.77 o 
  -2   9   2       19.13       32.25      9.68 o 
  -1   9   2      127.73      140.00     22.13 o 
   0   9   2        3.25        8.38      8.74 o 
   1   9   2        0.42       22.74     10.80 o 
   2   9   2      105.26      129.07      7.86 o 
   3   9   2      152.23      146.58     12.08 o 
   4   9   2      241.58      230.41     20.95 o 
   5   9   2     2724.86     2802.04    112.74 o 
   6   9   2      761.46      643.59    112.73 o 
   7   9   2      212.01      200.78     16.05 o 
   8   9   2      329.07      359.98     54.43 o 
   9   9   2       12.49        2.92     10.90 o 
  10   9   2       78.97       68.23     13.05 o 
  -9  10   2       28.21       19.08     12.29 o 
  -8  10   2     1249.60     1322.65    120.17 o 
  -7  10   2       52.75       50.38     15.80 o 
  -6  10   2       52.52       50.18     13.21 o 
  -5  10   2        0.02       -1.09      9.55 o 
  -4  10   2        5.94       -8.25      8.25 o 
  -3  10   2       56.50       32.87     14.18 o 
  -2  10   2      324.41      372.53     33.04 o 
  -1  10   2       50.69       44.53     23.83 o 
   0  10   2      247.76      203.52     19.81 o 
   1  10   2      603.89      640.26     35.60 o 
   2  10   2      134.55      181.76     23.71 o 
   3  10   2     1058.99     1035.34     45.37 o 
   4  10   2      221.45      210.86     49.52 o 
   5  10   2      270.87      286.46     18.78 o 
   6  10   2      112.42      111.52     12.84 o 
   7  10   2        0.07       32.77     20.73 o 
   8  10   2       12.73        1.01     10.71 o 
  -7  11   2        6.71       27.16     19.92 o 
  -6  11   2        0.96       33.70     12.21 o 
  -5  11   2      154.09      138.57     15.76 o 
  -4  11   2      199.16      204.89     18.19 o 
  -3  11   2      348.29      384.45     37.95 o 
  -2  11   2      108.15      162.86     19.75 o 
  -1  11   2      271.35      241.36     40.73 o 
   0  11   2        0.36       15.52     62.75 o 
   1  11   2        4.39        8.91     94.85 o 
   2  11   2      116.20      110.99    101.10 o 
   3  11   2       74.63       95.54     27.26 o 
   4  11   2       54.34       33.20     24.32 o 
   5  11   2       26.34       34.59     25.62 o 
   6  11   2       13.66       46.74     20.49 o 
  -4  12   2        0.42       22.24     45.76 o 
  -3  12   2      313.74      350.01     61.58 o 
  -2  12   2       66.74       34.50     98.29 o 
  -1  12   2       22.47        8.72    114.77 o 
   0  12   2     1758.82     1337.97    290.55 o 
   1  12   2       11.79       85.71    127.84 o 
   2  12   2      106.57       69.73    143.82 o 
   3  12   2      253.99      204.84    146.73 o 
 -15   0   3     1089.65     1237.96     60.60 o 
 -13   0   3      298.76      281.08     19.87 o 
 -11   0   3      622.37      650.96     36.61 o 
  -9   0   3       28.06       38.85      7.12 o 
  -7   0   3     4001.48     4015.16    150.84 o 
  -5   0   3    11016.25    11340.51    316.47 o 
  -3   0   3   128027.50   132968.09   3987.56 o 
  -1   0   3     6289.81     6200.05    200.28 o 
   1   0   3    10407.11    10395.56    379.01 o 
   3   0   3     6348.07     6561.54    198.71 o 
   5   0   3      214.65      293.88     21.60 o 
   7   0   3     1265.69     1290.00     64.65 o 
   9   0   3      151.63      141.86     16.08 o 
  11   0   3     1413.55     1296.37     53.52 o 
  13   0   3       82.55       93.29     12.55 o 
 -15   1   3      143.94      161.71     16.72 o 
 -14   1   3      126.49      122.96     21.84 o 
 -13   1   3      205.35      192.26     10.96 o 
 -12   1   3      284.87      249.96     14.07 o 
 -11   1   3      175.71      187.37     10.84 o 
 -10   1   3      199.02      183.68      9.69 o 
  -9   1   3      127.81      117.27      8.71 o 
  -8   1   3     2095.99     2132.83     66.93 o 
  -7   1   3      341.72      323.81     12.85 o 
  -6   1   3      239.81      260.15      8.57 o 
  -5   1   3      647.96      662.18     13.94 o 
  -4   1   3    13693.49    14009.31    264.28 o 
  -3   1   3    15819.77    16410.12    331.50 o 
  -2   1   3     3140.57     3405.06     69.32 o 
  -1   1   3     3173.17     2978.42     60.06 o 
   0   1   3        1.86       -4.07      4.07 o 
   1   1   3     9853.15     9764.38    229.65 o 
   2   1   3     7121.86     7360.03    171.07 o 
   3   1   3     1582.86     1621.29     35.62 o 
   4   1   3    22233.14    23282.18    518.27 o 
   5   1   3      477.98      469.73     14.87 o 
   6   1   3     8679.59     9253.76    298.95 o 
   7   1   3      606.10      586.73     20.19 o 
   8   1   3      153.61      212.83     10.12 o 
   9   1   3     1041.30     1017.36     35.18 o 
  10   1   3        4.58        3.40      9.27 o 
  11   1   3        0.03       37.92      6.52 o 
  12   1   3      281.52      301.08     15.92 o 
  13   1   3       99.51      113.98      9.18 o 
  14   1   3       69.39       69.68      9.32 o 
 -14   2   3       36.85       31.04     14.63 o 
 -13   2   3       91.64      107.12      8.65 o 
 -12   2   3     1237.66     1209.02     37.99 o 
 -11   2   3       68.18       73.34      7.83 o 
 -10   2   3      278.47      310.48     15.23 o 
  -9   2   3       15.76        4.10      4.68 o 
  -8   2   3      509.08      430.02     18.89 o 
  -7   2   3     1337.92     1303.39     33.15 o 
  -6   2   3     7109.18     7193.05    178.23 o 
  -5   2   3       21.95       35.55      4.95 o 
  -4   2   3      185.53      156.29      4.63 o 
  -3   2   3     5517.97     5061.55     97.79 o 
  -2   2   3    13125.05    12997.15    248.52 o 
  -1   2   3    23486.14    24283.40    478.60 o 
   0   2   3    56353.74    56863.37   1383.01 o 
   1   2   3    12104.53    12235.39    272.16 o 
   2   2   3     6389.85     6540.68    140.93 o 
   3   2   3     3731.42     3795.14     84.47 o 
   4   2   3       82.27       98.27     12.80 o 
   5   2   3     6641.48     7092.81    174.54 o 
   6   2   3       46.98       65.63      5.05 o 
   7   2   3       23.83       33.70      6.82 o 
   8   2   3      165.44      225.65     16.92 o 
   9   2   3        2.25       11.28      6.73 o 
  10   2   3      167.72      193.20     15.92 o 
  11   2   3     1232.46     1165.77     37.96 o 
  12   2   3     1242.07     1280.14     39.19 o 
  13   2   3      203.47      212.66     12.57 o 
  14   2   3      100.44      110.22      9.89 o 
 -14   3   3      645.66      605.43     25.39 o 
 -13   3   3      168.30      164.54     17.05 o 
 -12   3   3      437.63      393.86     19.14 o 
 -11   3   3       26.16       18.16      5.81 o 
 -10   3   3     3737.82     3562.42    100.78 o 
  -9   3   3      117.50      105.37      7.26 o 
  -8   3   3      224.23      210.46     13.04 o 
  -7   3   3     1548.07     1522.83     38.59 o 
  -6   3   3     3897.61     4158.38     97.90 o 
  -5   3   3     2834.02     2857.30     66.91 o 
  -4   3   3     7349.27     7449.66    157.59 o 
  -3   3   3     5371.31     5375.20    116.93 o 
  -2   3   3     9068.88     8917.15    204.80 o 
  -1   3   3    16682.60    16983.05    345.55 o 
   0   3   3      141.28      157.34      7.72 o 
   1   3   3     9378.40     9672.80    226.17 o 
   2   3   3      212.21      290.63      8.70 o 
   3   3   3     1291.38     1328.89     29.85 o 
   4   3   3     4628.86     4124.79    104.78 o 
   5   3   3     1889.56     2116.61     55.93 o 
   6   3   3     2611.05     2894.57     92.84 o 
   7   3   3      623.87      609.47     20.46 o 
   8   3   3      364.78      368.32     16.31 o 
   9   3   3     1469.58     1452.33     58.35 o 
  10   3   3     1306.45     1264.98     52.20 o 
  11   3   3        1.34       10.84      7.08 o 
  12   3   3      587.24      586.61     22.11 o 
  13   3   3       56.73       49.58     10.88 o 
  14   3   3      493.80      521.31     21.99 o 
 -14   4   3        0.30        8.23      9.91 o 
 -13   4   3      167.01      132.39     16.69 o 
 -12   4   3       28.39       32.55     18.08 o 
 -11   4   3       26.30       26.31      9.16 o 
 -10   4   3     1905.84     1915.71     56.35 o 
  -9   4   3       32.14       28.27      4.96 o 
  -8   4   3      363.52      374.43     12.14 o 
  -7   4   3        5.79       23.39      5.10 o 
  -6   4   3       60.03       51.58      8.67 o 
  -5   4   3     3811.33     3575.75     86.56 o 
  -4   4   3      480.94      541.58     15.58 o 
  -3   4   3       38.05       41.16      4.69 o 
  -2   4   3      422.24      390.45     10.61 o 
  -1   4   3       77.20       58.32      7.60 o 
   0   4   3    12882.40    13760.11    359.88 o 
   1   4   3      107.08      126.17      8.05 o 
   2   4   3       42.36       70.17      6.92 o 
   3   4   3      666.59      647.40     17.58 o 
   4   4   3     2746.39     2796.06     69.69 o 
   5   4   3      373.83      514.27     41.32 o 
   6   4   3      611.79      714.38     24.42 o 
   7   4   3      245.39      201.65      9.34 o 
   8   4   3      194.86      191.90     14.24 o 
   9   4   3     3575.96     3520.20    106.51 o 
  10   4   3      191.35      205.20     11.53 o 
  11   4   3        0.58       22.66      6.30 o 
  12   4   3      393.74      406.57     24.69 o 
  13   4   3       82.13       95.16      9.19 o 
 -13   5   3       51.02       49.25     10.23 o 
 -12   5   3     1028.66      977.73     52.73 o 
 -11   5   3       28.71        4.41     21.64 o 
 -10   5   3     2455.75     2406.50     69.63 o 
  -9   5   3       14.86       31.78      5.16 o 
  -8   5   3     1479.07     1384.43     39.02 o 
  -7   5   3      800.92      805.67     23.58 o 
  -6   5   3       54.05       64.17      9.70 o 
  -5   5   3     6585.96     6415.15    202.25 o 
  -4   5   3       46.62       56.76     20.21 o 
  -3   5   3     4090.95     4207.13    108.95 o 
  -2   5   3      359.13      383.34     11.69 o 
  -1   5   3     6117.64     5893.72    130.71 o 
   0   5   3      102.74      129.60     10.88 o 
   1   5   3     7420.40     7219.56    171.22 o 
   2   5   3       12.10       56.57      5.80 o 
   3   5   3     4208.37     4298.04    108.15 o 
   4   5   3     1737.34     1981.74     79.64 o 
   5   5   3     6838.88     6741.86    170.47 o 
   6   5   3      896.48      873.02     24.71 o 
   7   5   3      313.37      279.24     11.21 o 
   8   5   3      221.12      273.96     11.75 o 
   9   5   3       73.42       82.36      8.92 o 
  10   5   3      590.43      600.10     34.74 o 
  11   5   3        0.61       22.24      6.16 o 
  12   5   3       64.20      110.23     12.48 o 
  13   5   3       80.05       91.84     21.68 o 
 -13   6   3        7.22       21.21     12.84 o 
 -12   6   3      101.28      104.54     11.61 o 
 -11   6   3       41.68       27.71      8.80 o 
 -10   6   3       18.57       30.17     15.51 o 
  -9   6   3      252.56      240.98     15.92 o 
  -8   6   3      265.60      274.78     21.44 o 
  -7   6   3        4.25        4.28      6.00 o 
  -6   6   3      515.84      542.78     21.79 o 
  -5   6   3      268.44      277.93     13.06 o 
  -4   6   3       82.35      105.12     13.96 o 
  -3   6   3     3994.54     4228.78    111.82 o 
  -2   6   3      247.95      262.38     16.19 o 
  -1   6   3     5742.02     5724.40    131.84 o 
   0   6   3      252.96      295.18     10.01 o 
   1   6   3     5243.29     5078.85    126.73 o 
   2   6   3        7.62       28.14      4.82 o 
   3   6   3     1405.77     1348.76     35.73 o 
   4   6   3       16.61       23.47      8.80 o 
   5   6   3      487.93      540.21     26.07 o 
   6   6   3      483.82      468.99     51.50 o 
   7   6   3      284.48      279.30     13.16 o 
   8   6   3      449.25      453.18     32.17 o 
   9   6   3      166.21      168.84      9.86 o 
  10   6   3       12.51        7.44      7.76 o 
  11   6   3       83.83       82.62     21.19 o 
  12   6   3      790.68      843.75     78.44 o 
 -12   7   3       35.24       39.00     10.28 o 
 -11   7   3        0.34        7.46      8.83 o 
 -10   7   3      929.72      809.59     32.77 o 
  -9   7   3       12.09       -0.40      8.45 o 
  -8   7   3     1343.68     1305.78     64.72 o 
  -7   7   3      128.78      136.68     10.30 o 
  -6   7   3      448.63      453.86     22.07 o 
  -5   7   3     2125.64     2212.14     71.98 o 
  -4   7   3      263.75      275.68     32.77 o 
  -3   7   3      814.27      834.38     29.29 o 
  -2   7   3     1630.60     1584.29     39.64 o 
  -1   7   3      399.62      425.95     12.91 o 
   0   7   3      261.89      251.66      9.89 o 
   1   7   3      421.80      436.59     20.73 o 
   2   7   3        0.36       -4.32      4.32 o 
   3   7   3      617.68      628.32     16.85 o 
   4   7   3     3484.14     3453.00     86.45 o 
   5   7   3     2846.03     2617.93     80.81 o 
   6   7   3        8.60       17.65      6.85 o 
   7   7   3      711.45      733.75     25.58 o 
   8   7   3      791.60      834.57     53.68 o 
   9   7   3       41.25       54.26     11.34 o 
  10   7   3       33.00       54.20      9.18 o 
  11   7   3      492.91      500.68     24.47 o 
 -11   8   3       97.51       91.94     16.37 o 
 -10   8   3      743.09      737.87     40.71 o 
  -9   8   3       31.53       14.36     13.24 o 
  -8   8   3        3.07        4.05     14.45 o 
  -7   8   3      214.72      168.14     11.32 o 
  -6   8   3      795.15      829.52     31.57 o 
  -5   8   3     1664.05     1646.61     59.87 o 
  -4   8   3      450.66      457.58     23.64 o 
  -3   8   3     1468.41     1434.26     53.12 o 
  -2   8   3       84.82       82.17      9.34 o 
  -1   8   3     1906.54     1963.73     56.72 o 
   0   8   3       92.23      115.88     10.22 o 
   1   8   3     2578.06     2534.29     84.89 o 
   2   8   3       18.94       26.31      6.73 o 
   3   8   3        4.25        6.44     14.28 o 
   4   8   3      196.75      180.09     15.60 o 
   5   8   3        0.05        5.11      9.31 o 
   6   8   3      335.59      327.75     36.25 o 
   7   8   3       81.92      131.19     30.17 o 
   8   8   3       31.87       32.94     12.37 o 
   9   8   3       39.25       55.16     23.48 o 
  10   8   3       74.14       65.14     19.49 o 
  11   8   3       66.63       65.69     15.66 o 
 -10   9   3      177.80      184.58     16.58 o 
  -9   9   3        3.06        1.50     12.49 o 
  -8   9   3       86.44      117.58     21.02 o 
  -7   9   3       35.18       45.23     14.40 o 
  -6   9   3      357.69      376.04     29.24 o 
  -5   9   3       54.86       80.20      9.05 o 
  -4   9   3        8.25       47.15     11.26 o 
  -3   9   3        0.65        6.46      8.05 o 
  -2   9   3      610.71      644.19     36.72 o 
  -1   9   3     1183.41     1156.24     48.25 o 
   0   9   3       37.29       43.50     15.30 o 
   1   9   3     3446.48     3369.91     93.85 o 
   2   9   3       86.93       64.59     15.03 o 
   3   9   3      735.57      672.27     32.20 o 
   4   9   3        5.77       -7.40      7.60 o 
   5   9   3      174.46      206.08     21.19 o 
   6   9   3        1.36       -4.22     16.46 o 
   7   9   3      578.00      599.13     31.86 o 
   8   9   3     2036.17     2027.39    112.39 o 
   9   9   3       33.90       43.27     30.40 o 
  -9  10   3        1.29        9.51     12.32 o 
  -8  10   3      488.83      566.06     45.50 o 
  -7  10   3      403.43      419.13     32.92 o 
  -6  10   3      205.97      223.89     26.47 o 
  -5  10   3       24.52       14.72     15.31 o 
  -4  10   3      260.96      271.75     20.33 o 
  -3  10   3       54.75       87.80     11.93 o 
  -2  10   3      433.28      409.19     25.22 o 
  -1  10   3      612.72      552.54     34.08 o 
   0  10   3       19.24       29.04     18.52 o 
   1  10   3      655.52      655.17     33.97 o 
   2  10   3       19.96       25.40     16.99 o 
   3  10   3      285.94      249.04     16.67 o 
   4  10   3        6.54        2.04      8.15 o 
   5  10   3        7.84       18.44      9.47 o 
   6  10   3     1056.31     1101.68     51.82 o 
   7  10   3      259.90      249.67     24.11 o 
   8  10   3       30.12       20.88     25.84 o 
  -7  11   3        0.51       11.36     12.26 o 
  -6  11   3      699.73      696.15     68.66 o 
  -5  11   3        6.23       37.85     12.04 o 
  -4  11   3      113.69      139.34     23.98 o 
  -3  11   3      804.49      742.92     43.82 o 
  -2  11   3      203.32      155.27     39.19 o 
  -1  11   3       71.24       83.17     33.58 o 
   0  11   3       77.93       60.11     93.49 o 
   1  11   3      892.10      765.02    166.49 o 
   2  11   3      591.84      423.78    132.49 o 
   3  11   3      493.21      549.64     82.77 o 
   4  11   3      376.95      336.07     26.00 o 
   5  11   3      171.76      147.41     44.35 o 
   6  11   3       58.85       66.37     16.20 o 
  -4  12   3        0.57      -12.19     36.94 o 
  -3  12   3      642.96      759.75    180.14 o 
  -2  12   3        9.98      170.25    111.09 o 
  -1  12   3        5.26       74.13    158.35 o 
   0  12   3       22.85       33.41    129.29 o 
   1  12   3        0.28      -24.70    127.84 o 
   2  12   3        3.12        0.00    138.01 o 
   3  12   3     1432.09     1576.21    331.22 o 
 -14   0   4        9.48       33.98     11.25 o 
 -12   0   4     1063.99     1051.71     50.56 o 
 -10   0   4        1.40        2.17     18.66 o 
  -8   0   4     6980.61     7069.86    371.17 o 
  -6   0   4    10583.95    10807.17    566.06 o 
  -4   0   4     6753.08     7273.12    219.33 o 
  -2   0   4       10.99       61.05      7.81 o 
   0   0   4    32020.40    31530.97   1064.77 o 
   2   0   4      322.06      341.50     23.56 o 
   4   0   4       57.57       39.06     14.63 o 
   6   0   4      282.45      525.88     57.18 o 
   8   0   4     3858.34     3763.61    174.77 o 
  10   0   4     1996.33     1810.30     72.15 o 
  12   0   4       62.27       62.45     11.16 o 
  14   0   4      318.35      301.72     20.58 o 
 -15   1   4       42.49       82.64     19.30 o 
 -14   1   4      606.27      685.42     26.29 o 
 -13   1   4        4.39       -2.36      6.50 o 
 -12   1   4       87.34       80.05      8.01 o 
 -11   1   4      512.22      508.51     18.54 o 
 -10   1   4      183.99      173.79      9.15 o 
  -9   1   4      790.27      748.25     26.39 o 
  -8   1   4      297.12      271.10     10.87 o 
  -7   1   4     1011.86     1164.00     38.06 o 
  -6   1   4     1185.60     1340.83     33.04 o 
  -5   1   4      211.40      154.63      6.62 o 
  -4   1   4     3180.29     3020.25     59.35 o 
  -3   1   4     1040.91     1014.11     24.07 o 
  -2   1   4      481.62      495.38     11.39 o 
  -1   1   4     1254.37     1089.33     22.99 o 
   0   1   4        7.35       -5.02      5.02 o 
   1   1   4      104.65       67.01     11.43 o 
   2   1   4     1915.67     1739.67     46.02 o 
   3   1   4      744.85      669.08     17.18 o 
   4   1   4    15222.84    14867.73    327.48 o 
   5   1   4       30.74       57.44      4.86 o 
   6   1   4      501.19      486.79     17.95 o 
   7   1   4     2123.54     2116.27     70.33 o 
   8   1   4      717.64      701.08     29.54 o 
   9   1   4      411.32      430.41     16.73 o 
  10   1   4      169.89      146.77      8.76 o 
  11   1   4       24.83       32.28      6.93 o 
  12   1   4      351.73      338.49     14.50 o 
  13   1   4      255.39      246.77     18.79 o 
  14   1   4      344.09      349.71     16.99 o 
 -14   2   4      750.56      726.25     33.04 o 
 -13   2   4        2.25       10.95      6.32 o 
 -12   2   4     1146.17     1200.08     41.43 o 
 -11   2   4      325.83      345.86     14.43 o 
 -10   2   4     9968.24    10026.84    278.93 o 
  -9   2   4     4115.97     4055.84    114.74 o 
  -8   2   4      222.50      216.17      9.74 o 
  -7   2   4     1722.79     1686.80     46.12 o 
  -6   2   4       12.87       11.43      3.78 o 
  -5   2   4      538.01      623.63     16.13 o 
  -4   2   4      278.58      379.59      8.96 o 
  -3   2   4      560.21      581.46     12.63 o 
  -2   2   4     2528.40     2725.30     53.18 o 
  -1   2   4     1253.15     1285.80     27.13 o 
   0   2   4     6619.86     6657.10    148.76 o 
   1   2   4     1281.01     1337.43     34.21 o 
   2   2   4     1868.63     2010.00     45.67 o 
   3   2   4     3643.33     3709.59     81.52 o 
   4   2   4       18.93       43.71      6.55 o 
   5   2   4      843.33      686.61     20.77 o 
   6   2   4       22.83       31.37      4.66 o 
   7   2   4       64.33       69.63      5.49 o 
   8   2   4     6103.17     5938.26    178.68 o 
   9   2   4      500.79      560.78     20.67 o 
  10   2   4     1865.52     1861.81     52.19 o 
  11   2   4        2.63        7.29      7.82 o 
  12   2   4        2.48       13.54      6.83 o 
  13   2   4        5.00       16.37      7.60 o 
  14   2   4      115.13      155.12     12.18 o 
 -14   3   4      605.92      678.46     30.53 o 
 -13   3   4       15.05        9.36      6.66 o 
 -12   3   4     1152.51     1164.43     36.78 o 
 -11   3   4      215.28      208.03     14.08 o 
 -10   3   4      110.26      100.10      7.53 o 
  -9   3   4     2011.57     2059.84     59.63 o 
  -8   3   4       15.08       17.96      8.51 o 
  -7   3   4      450.23      466.62     13.36 o 
  -6   3   4     7588.99     7976.97    197.79 o 
  -5   3   4      374.88      279.38      8.58 o 
  -4   3   4     1131.50     1096.18     24.87 o 
  -3   3   4     3341.97     3656.47     77.22 o 
  -2   3   4     4170.70     4266.59     85.14 o 
  -1   3   4    45202.76    44987.51    886.89 o 
   0   3   4      117.10      143.63      9.60 o 
   1   3   4    25195.46    25215.19    589.68 o 
   2   3   4       76.44       86.79      5.75 o 
   3   3   4      134.38      139.19      8.05 o 
   4   3   4       33.49       61.59      7.90 o 
   5   3   4        0.54       11.00      4.78 o 
   6   3   4      118.06      149.57     41.34 o 
   7   3   4     1087.62     1110.74     34.66 o 
   8   3   4      284.95      292.33     18.89 o 
   9   3   4       15.95       19.77      5.31 o 
  10   3   4      141.36      124.06      8.18 o 
  11   3   4      552.75      570.18     22.24 o 
  12   3   4      281.08      283.85     16.54 o 
  13   3   4      148.75      110.44      9.81 o 
 -14   4   4        0.08      -10.40     17.85 o 
 -13   4   4       16.85       13.60      9.97 o 
 -12   4   4      773.87      788.89     32.45 o 
 -11   4   4        1.76        7.66     10.40 o 
 -10   4   4       84.34       88.97     11.54 o 
  -9   4   4      196.77      165.40     12.70 o 
  -8   4   4     1036.90     1036.57     28.50 o 
  -7   4   4     1130.24     1089.62     34.15 o 
  -6   4   4      125.27      132.02     10.11 o 
  -5   4   4     1921.70     1811.38     49.19 o 
  -4   4   4        0.02       21.30      5.55 o 
  -3   4   4     3634.76     3734.04     97.32 o 
  -2   4   4      720.71      788.45     19.18 o 
  -1   4   4      265.84      275.81      9.55 o 
   0   4   4     3562.88     4023.44     96.69 o 
   1   4   4        5.04       14.01      5.56 o 
   2   4   4       20.49       45.14      9.20 o 
   3   4   4     1246.34     1169.22     30.19 o 
   4   4   4     1300.28     1583.32     46.45 o 
   5   4   4      345.99      372.05     24.76 o 
   6   4   4     5157.02     4981.86    161.88 o 
   7   4   4       55.24       57.71     13.43 o 
   8   4   4      273.91      290.72     13.32 o 
   9   4   4      125.07      112.85     10.87 o 
  10   4   4      141.14      133.04     14.03 o 
  11   4   4      250.13      232.76     15.92 o 
  12   4   4      261.83      252.37     13.48 o 
  13   4   4       40.27       38.32      7.94 o 
 -13   5   4        0.51        7.79      9.32 o 
 -12   5   4     3587.42     3722.01    126.24 o 
 -11   5   4       29.79       14.39      9.31 o 
 -10   5   4     1174.89     1174.22     36.82 o 
  -9   5   4      376.46      366.65     14.09 o 
  -8   5   4     2419.39     2381.15     64.33 o 
  -7   5   4     3924.40     4075.70    111.32 o 
  -6   5   4        3.63       20.16      5.24 o 
  -5   5   4      599.63      657.38     26.08 o 
  -4   5   4     1309.99     1171.29     34.40 o 
  -3   5   4      591.57      604.85     21.83 o 
  -2   5   4     5721.99     6045.48    146.66 o 
  -1   5   4     3790.84     4045.82     95.26 o 
   0   5   4        1.27       23.10      3.59 o 
   1   5   4     8018.71     8645.17    207.92 o 
   2   5   4    19168.99    19333.57    469.10 o 
   3   5   4     1213.93     1231.76     32.11 o 
   4   5   4        0.36        8.24      4.32 o 
   5   5   4      392.50      380.00     22.16 o 
   6   5   4      824.78      798.83     26.77 o 
   7   5   4      110.59      118.39     24.43 o 
   8   5   4     2442.71     2216.87     66.69 o 
   9   5   4      352.40      354.01     14.55 o 
  10   5   4       79.30       89.80     15.31 o 
  11   5   4      172.30      130.48     13.20 o 
  12   5   4     1687.18     1690.60     78.99 o 
  13   5   4       15.71       32.69      9.72 o 
 -13   6   4        3.47       -1.63     17.60 o 
 -12   6   4     1188.95     1227.27     47.06 o 
 -11   6   4        1.60        5.61      8.84 o 
 -10   6   4        2.20       21.04     11.26 o 
  -9   6   4     2037.58     2147.56     74.46 o 
  -8   6   4     1252.05     1207.12     44.13 o 
  -7   6   4      859.84      915.45     56.56 o 
  -6   6   4       78.71       91.56     11.44 o 
  -5   6   4        0.68        6.61     12.16 o 
  -4   6   4      107.59      100.03      6.54 o 
  -3   6   4     3165.16     3131.49     88.71 o 
  -2   6   4       63.44       89.61      9.40 o 
  -1   6   4      529.92      563.55     22.55 o 
   0   6   4     1073.30     1207.53     32.52 o 
   1   6   4     1439.30     1453.54     36.75 o 
   2   6   4      137.48      149.39      7.69 o 
   3   6   4      924.09      965.20     26.25 o 
   4   6   4      401.04      415.38     19.71 o 
   5   6   4      319.74      300.99     30.75 o 
   6   6   4     2746.57     2787.08     89.59 o 
   7   6   4       12.19        8.97      9.05 o 
   8   6   4       99.48      100.69      9.20 o 
   9   6   4       21.72       27.76      5.86 o 
  10   6   4       87.87       79.24     10.06 o 
  11   6   4        2.32        3.94      8.61 o 
  12   6   4       52.54       46.91     14.73 o 
 -12   7   4      439.59      449.79     23.08 o 
 -11   7   4       31.14       43.57     10.02 o 
 -10   7   4      216.62      210.76     21.97 o 
  -9   7   4       37.72       17.40      9.53 o 
  -8   7   4      707.90      666.69     56.74 o 
  -7   7   4      961.95      921.52     44.94 o 
  -6   7   4      652.60      627.68     27.81 o 
  -5   7   4     1312.76     1265.01     44.24 o 
  -4   7   4       60.79       59.32      7.32 o 
  -3   7   4      159.39      147.96     17.18 o 
  -2   7   4        0.56       -1.09      7.24 o 
  -1   7   4     1126.51     1070.02     32.92 o 
   0   7   4      134.37      132.54     16.85 o 
   1   7   4      380.32      408.29     28.09 o 
   2   7   4     1389.81     1459.97     41.27 o 
   3   7   4      783.99      758.54     21.08 o 
   4   7   4        6.71       16.90      3.07 o 
   5   7   4        7.01       17.89      8.95 o 
   6   7   4      510.97      416.32     40.96 o 
   7   7   4     1226.18     1217.22     40.22 o 
   8   7   4      495.87      510.97     41.94 o 
   9   7   4      796.14      769.75     47.09 o 
  10   7   4      451.40      514.80     59.18 o 
  11   7   4       70.29       76.72     15.85 o 
 -11   8   4        4.16        7.32      9.04 o 
 -10   8   4       93.93      123.66     11.13 o 
  -9   8   4     1048.74     1084.99     41.81 o 
  -8   8   4        4.04        4.39      7.14 o 
  -7   8   4      441.01      467.58     31.62 o 
  -6   8   4     1074.66     1131.12     46.04 o 
  -5   8   4       66.66       56.85      6.96 o 
  -4   8   4      171.46      169.13     24.29 o 
  -3   8   4       30.90       11.01      7.83 o 
  -2   8   4      258.31      255.87     12.52 o 
  -1   8   4     2648.28     2524.23     83.67 o 
   0   8   4       28.87       37.05     10.51 o 
   1   8   4      157.46      158.87     13.16 o 
   2   8   4     2256.00     2168.95     65.14 o 
   3   8   4        9.43        8.52      7.01 o 
   4   8   4      359.00      379.46     16.57 o 
   5   8   4      456.73      480.99     30.64 o 
   6   8   4      278.84      283.80     59.90 o 
   7   8   4      386.18      367.47     81.07 o 
   8   8   4      598.29      590.13     33.97 o 
   9   8   4      254.48      204.54     17.80 o 
  10   8   4       20.12       32.38     11.28 o 
 -10   9   4      108.31      133.39     26.91 o 
  -9   9   4      130.91      152.54     16.57 o 
  -8   9   4        3.24       15.07     14.51 o 
  -7   9   4        2.14        6.06     15.48 o 
  -6   9   4       21.98       13.59     14.29 o 
  -5   9   4     1894.28     1978.09     91.68 o 
  -4   9   4     1536.31     1611.26     88.05 o 
  -3   9   4       31.22       38.56     16.76 o 
  -2   9   4      104.58       81.40     10.38 o 
  -1   9   4     1187.87     1289.22     44.55 o 
   0   9   4       27.64       48.53      8.52 o 
   1   9   4     1279.37     1342.13     51.99 o 
   2   9   4      237.87      265.19     12.37 o 
   3   9   4        0.25       23.93     13.65 o 
   4   9   4     1498.59     1555.58     66.44 o 
   5   9   4      486.58      457.30     25.07 o 
   6   9   4      195.93      186.35     47.32 o 
   7   9   4       40.18       63.04     20.40 o 
   8   9   4        0.83       38.10     23.71 o 
   9   9   4      406.34      390.79     47.81 o 
  -9  10   4      105.75      133.04     17.33 o 
  -8  10   4      347.13      315.31     54.08 o 
  -7  10   4        0.03       70.62     43.96 o 
  -6  10   4      128.21       97.02     26.55 o 
  -5  10   4      221.98      215.98     23.49 o 
  -4  10   4        0.87       15.74     24.09 o 
  -3  10   4      838.39      881.05     44.44 o 
  -2  10   4       65.79       88.70     27.17 o 
  -1  10   4     1367.89     1355.34     54.14 o 
   0  10   4      152.11      122.52     12.61 o 
   1  10   4     1622.29     1604.01     75.39 o 
   2  10   4      226.07      261.88     16.75 o 
   3  10   4      232.16      228.07     34.57 o 
   4  10   4       35.44       63.52     20.01 o 
   5  10   4        2.70        5.92     22.94 o 
   6  10   4       31.21       45.61     12.96 o 
   7  10   4      788.88      833.60     41.50 o 
   8  10   4      724.20      729.06     42.99 o 
  -7  11   4       39.26       57.85     23.94 o 
  -6  11   4        0.51      -10.41     21.48 o 
  -5  11   4      365.89      353.71     30.87 o 
  -4  11   4       98.22      118.15     14.64 o 
  -3  11   4      244.07      234.70     62.51 o 
  -2  11   4       22.87       35.37     18.12 o 
  -1  11   4       20.12       14.01     26.24 o 
   0  11   4       44.78      108.07     98.34 o 
   1  11   4        2.11       25.05     97.01 o 
   2  11   4      235.53      182.23    116.11 o 
   3  11   4       96.56      167.86     59.04 o 
   4  11   4      993.57      999.70     58.46 o 
   5  11   4       16.59       12.71     10.70 o 
   6  11   4      348.76      376.19     54.80 o 
  -4  12   4       23.81       37.56     38.50 o 
  -3  12   4      258.35      195.81     48.11 o 
  -2  12   4      239.53      108.93    111.91 o 
  -1  12   4       12.38       24.10    107.45 o 
   0  12   4      249.34      153.99    139.46 o 
   1  12   4       53.59       -7.26    132.20 o 
   2  12   4      192.87      219.36    162.71 o 
   3  12   4      454.10      492.48    199.02 o 
 -15   0   5       54.99       46.82     12.42 o 
 -13   0   5      155.91      142.61     17.52 o 
 -11   0   5     2217.42     2115.16     93.70 o 
  -9   0   5      168.00      187.41     16.43 o 
  -7   0   5    14284.44    14339.31    599.07 o 
  -5   0   5     2258.41     2337.82     71.88 o 
  -3   0   5     4300.20     4696.65    142.17 o 
  -1   0   5      841.63      815.09     28.91 o 
   1   0   5      284.75      284.46     21.26 o 
   3   0   5     4524.89     4178.61    125.18 o 
   5   0   5      850.42      886.08     42.71 o 
   7   0   5       32.96       32.13     25.04 o 
   9   0   5      787.91      672.45     35.60 o 
  11   0   5     4843.70     4931.64    187.26 o 
  13   0   5     1265.95     1222.06     52.72 o 
 -15   1   5       59.21       34.41     14.08 o 
 -14   1   5      255.12      251.35     14.61 o 
 -13   1   5       98.49       86.02     12.99 o 
 -12   1   5       80.81       77.12     10.94 o 
 -11   1   5     2343.45     2361.85     73.41 o 
 -10   1   5     1701.22     1634.90     51.92 o 
  -9   1   5     2145.31     2055.16     70.18 o 
  -8   1   5        3.55        5.96     11.02 o 
  -7   1   5     5641.80     5259.29    146.46 o 
  -6   1   5      498.08      557.37     16.53 o 
  -5   1   5      295.68      260.43     13.56 o 
  -4   1   5    11960.58    12765.33    267.19 o 
  -3   1   5      513.99      495.78     14.86 o 
  -2   1   5     8964.84     8913.06    180.68 o 
  -1   1   5        0.47       -5.74      5.74 o 
   0   1   5        8.05       23.95      4.60 o 
   1   1   5     1883.40     2065.02     52.59 o 
   2   1   5     3909.11     3586.09     82.26 o 
   3   1   5     1858.32     1788.02     41.92 o 
   4   1   5     2137.26     2381.29     61.18 o 
   5   1   5     3160.98     3196.56     99.06 o 
   6   1   5     1844.23     2222.09     72.04 o 
   7   1   5       23.78       33.29      4.88 o 
   8   1   5       36.94       34.45      6.79 o 
   9   1   5      119.02      129.93      8.49 o 
  10   1   5       82.44       76.59      8.76 o 
  11   1   5     1871.81     1893.99     53.74 o 
  12   1   5       72.29       76.62      7.88 o 
  13   1   5       93.11       89.21      9.21 o 
  14   1   5       23.77       17.39     10.25 o 
 -14   2   5       43.90       74.75     16.12 o 
 -13   2   5       57.78       41.23      9.12 o 
 -12   2   5      966.81      946.42     30.91 o 
 -11   2   5       71.33       72.96      8.79 o 
 -10   2   5      572.46      585.42     20.30 o 
  -9   2   5      703.10      735.79     23.93 o 
  -8   2   5     2215.13     2229.93     70.17 o 
  -7   2   5     4264.26     4183.72    106.31 o 
  -6   2   5     2273.73     2308.97     55.25 o 
  -5   2   5     3857.66     4386.76    106.29 o 
  -4   2   5     1013.46     1027.37     21.90 o 
  -3   2   5     4855.53     4919.23     99.16 o 
  -2   2   5       88.81       81.88      4.35 o 
  -1   2   5      455.33      422.19     12.19 o 
   0   2   5     1632.30     1697.69     42.02 o 
   1   2   5      583.34      645.60     17.94 o 
   2   2   5      338.38      313.30      8.85 o 
   3   2   5     2909.50     3109.28     68.57 o 
   4   2   5     1444.41     1296.79     34.42 o 
   5   2   5      458.83      522.41     18.74 o 
   6   2   5     7056.91     6821.55    217.55 o 
   7   2   5      231.27      226.45     14.80 o 
   8   2   5     2129.17     2148.99     65.59 o 
   9   2   5        5.84       37.76      5.94 o 
  10   2   5     1383.30     1319.58     41.35 o 
  11   2   5      225.28      192.00     10.35 o 
  12   2   5       53.53       76.24      8.49 o 
  13   2   5       36.98       42.98      7.97 o 
 -14   3   5     1328.74     1307.17     49.74 o 
 -13   3   5      130.27      112.29      9.37 o 
 -12   3   5      100.31      104.56     11.43 o 
 -11   3   5       89.51       98.40     14.00 o 
 -10   3   5      237.95      220.05     13.52 o 
  -9   3   5     2015.04     1931.91     56.28 o 
  -8   3   5       90.44      103.10      5.52 o 
  -7   3   5      481.09      513.52     15.20 o 
  -6   3   5     5555.01     5863.81    143.91 o 
  -5   3   5     5785.31     5834.80    134.51 o 
  -4   3   5      725.66      570.59     14.65 o 
  -3   3   5      289.45      284.24      7.52 o 
  -2   3   5     2908.58     2615.71     51.34 o 
  -1   3   5      159.92      174.99      9.51 o 
   0   3   5       11.35       42.86      4.47 o 
   1   3   5      355.25      337.21      9.84 o 
   2   3   5     4844.25     4637.50    105.90 o 
   3   3   5      476.82      553.81     18.72 o 
   4   3   5      460.73      476.19     29.42 o 
   5   3   5        9.53       19.80      7.55 o 
   6   3   5     3342.57     3349.38     99.19 o 
   7   3   5       55.48       31.65      6.82 o 
   8   3   5       15.20       28.97      6.40 o 
   9   3   5      151.12      132.27     15.81 o 
  10   3   5       36.69       33.33      6.18 o 
  11   3   5        7.76       10.24     10.17 o 
  12   3   5       25.52       46.95      7.19 o 
  13   3   5      459.20      463.65     20.18 o 
 -14   4   5       14.99       18.22      9.98 o 
 -13   4   5      130.55      118.76     12.29 o 
 -12   4   5       69.26       75.90     17.81 o 
 -11   4   5        0.81        4.05     11.03 o 
 -10   4   5       15.31       16.25      6.68 o 
  -9   4   5     2636.81     2469.56     71.11 o 
  -8   4   5       87.91      121.66     10.03 o 
  -7   4   5       78.22       96.79      6.48 o 
  -6   4   5       24.29       37.31      5.89 o 
  -5   4   5       46.79       28.37      4.91 o 
  -4   4   5     1467.79     1496.99     42.10 o 
  -3   4   5      753.07      750.66     21.24 o 
  -2   4   5      726.22      734.08     16.76 o 
  -1   4   5     4456.58     4629.60    120.84 o 
   0   4   5     3187.00     3439.69     85.00 o 
   1   4   5     5974.52     5947.86    159.67 o 
   2   4   5      376.76      423.56     18.11 o 
   3   4   5     3977.86     3798.59     94.18 o 
   4   4   5      161.31      148.34      9.98 o 
   5   4   5     1587.77     1643.23     47.32 o 
   6   4   5     1137.71     1040.10     36.50 o 
   7   4   5        2.82       15.41      6.91 o 
   8   4   5      404.62      379.80     18.39 o 
   9   4   5     1730.79     1732.59     67.57 o 
  10   4   5        6.49        6.43      5.37 o 
  11   4   5        0.47       13.30      6.48 o 
  12   4   5       26.92       32.69      8.35 o 
  13   4   5      498.72      580.60     30.10 o 
 -13   5   5       85.60       72.73     11.07 o 
 -12   5   5      415.67      441.47     31.83 o 
 -11   5   5      203.40      160.84     19.72 o 
 -10   5   5      164.75      140.63     19.06 o 
  -9   5   5        0.65        8.18      7.89 o 
  -8   5   5       59.91       58.17      9.47 o 
  -7   5   5      222.89      195.00     11.12 o 
  -6   5   5      171.78      188.74     17.17 o 
  -5   5   5    15961.72    15682.55    471.45 o 
  -4   5   5     2467.97     2591.47     75.24 o 
  -3   5   5     5264.71     5320.33    151.16 o 
  -2   5   5       13.29       62.81     12.67 o 
  -1   5   5     1058.12     1082.25     33.39 o 
   0   5   5       83.41       79.65      7.67 o 
   1   5   5      728.76      764.76     26.56 o 
   2   5   5      459.16      529.60     26.96 o 
   3   5   5      329.03      328.80     10.42 o 
   4   5   5     1389.11     1278.72     33.16 o 
   5   5   5      220.20      231.76     17.70 o 
   6   5   5      182.36      182.03     25.49 o 
   7   5   5       51.22       33.93      9.64 o 
   8   5   5       15.12       42.41     11.65 o 
   9   5   5      762.92      740.95     25.68 o 
  10   5   5       71.50       86.54      8.65 o 
  11   5   5      208.02      232.96     12.79 o 
  12   5   5       28.03       26.44     14.34 o 
 -13   6   5       18.05       17.02      9.72 o 
 -12   6   5       14.37       26.51      9.59 o 
 -11   6   5      253.51      247.59     15.58 o 
 -10   6   5       35.63       34.20      8.07 o 
  -9   6   5     1139.97     1083.90     40.91 o 
  -8   6   5       34.64       57.53     10.69 o 
  -7   6   5        0.12       -3.91      8.08 o 
  -6   6   5     1529.21     1515.42     50.54 o 
  -5   6   5      148.70      178.39     14.89 o 
  -4   6   5       19.09       25.15      8.48 o 
  -3   6   5      550.74      531.39     20.52 o 
  -2   6   5      341.62      345.42     14.29 o 
  -1   6   5     3798.64     3605.43    111.99 o 
   0   6   5    15773.30    15671.84    429.54 o 
   1   6   5     1951.11     1935.13     56.35 o 
   2   6   5        5.80       26.10     10.29 o 
   3   6   5      391.06      422.53     12.22 o 
   4   6   5     2487.72     2533.42     66.20 o 
   5   6   5      313.35      325.73     12.13 o 
   6   6   5      653.34      783.91     71.01 o 
   7   6   5      182.98      177.99     27.50 o 
   8   6   5        5.07       16.79      8.24 o 
   9   6   5     1762.09     1842.68     82.29 o 
  10   6   5      230.33      226.03     30.71 o 
  11   6   5        4.56        1.48     15.84 o 
  12   6   5       26.81       14.40     12.00 o 
 -12   7   5       44.41       48.14     13.05 o 
 -11   7   5        0.12        1.04      8.61 o 
 -10   7   5      530.18      538.11     24.26 o 
  -9   7   5      100.83      118.75     13.62 o 
  -8   7   5      311.83      253.92     26.20 o 
  -7   7   5       59.22       50.49     10.99 o 
  -6   7   5      782.06      715.15     42.55 o 
  -5   7   5     4542.36     4424.24    146.85 o 
  -4   7   5     1786.03     1874.13     53.86 o 
  -3   7   5      750.11      738.35     27.95 o 
  -2   7   5      493.96      517.90     17.01 o 
  -1   7   5      455.58      463.55     19.34 o 
   0   7   5        0.81        7.56      8.58 o 
   1   7   5       40.08       74.53      6.60 o 
   2   7   5     1029.54     1013.38     40.39 o 
   3   7   5       13.56       25.75     12.89 o 
   4   7   5       58.70       50.71     14.06 o 
   5   7   5      687.81      677.81     23.86 o 
   6   7   5      447.65      480.62     43.85 o 
   7   7   5      945.12      929.76     31.49 o 
   8   7   5       86.66       68.63     26.85 o 
   9   7   5        8.50       39.89     17.35 o 
  10   7   5      139.89      133.32     16.59 o 
  11   7   5        6.66       13.84     12.99 o 
 -11   8   5      483.26      509.83     24.87 o 
 -10   8   5      113.89      117.99     11.60 o 
  -9   8   5     1164.21     1153.17     43.46 o 
  -8   8   5        8.65       15.01      7.56 o 
  -7   8   5        7.69       15.41     10.07 o 
  -6   8   5      108.30      114.36      9.36 o 
  -5   8   5       90.97       88.75      8.14 o 
  -4   8   5       10.96       14.50      9.58 o 
  -3   8   5       50.12       37.71     17.20 o 
  -2   8   5      388.74      362.68     28.91 o 
  -1   8   5      899.10      963.21     36.43 o 
   0   8   5       69.77       49.91     10.38 o 
   1   8   5      111.76      120.48      8.14 o 
   2   8   5     4160.17     3790.71    133.08 o 
   3   8   5     2360.77     2215.78     79.57 o 
   4   8   5      524.39      551.47     22.74 o 
   5   8   5      202.14      179.34     14.95 o 
   6   8   5     1759.35     1776.55     77.31 o 
   7   8   5        9.79        3.82     26.35 o 
   8   8   5       39.09       72.20     47.75 o 
   9   8   5       49.09       60.54     25.23 o 
  10   8   5       41.76       59.40     13.26 o 
 -10   9   5        5.72        6.04     10.13 o 
  -9   9   5       25.54       45.32     21.00 o 
  -8   9   5       47.02       34.86     16.56 o 
  -7   9   5      526.85      529.30     43.05 o 
  -6   9   5      220.76      224.34     15.61 o 
  -5   9   5       23.05       56.92     11.81 o 
  -4   9   5       70.52       45.70     10.50 o 
  -3   9   5       86.42       95.92     18.74 o 
  -2   9   5      520.75      469.22     44.27 o 
  -1   9   5      698.94      671.29     37.22 o 
   0   9   5       10.01       24.13     10.17 o 
   1   9   5        0.45       27.24      9.81 o 
   2   9   5     3317.95     3026.23    136.69 o 
   3   9   5     1641.70     1650.82     57.44 o 
   4   9   5      801.00      741.17     35.55 o 
   5   9   5      341.44      307.99     38.64 o 
   6   9   5       10.54       29.44     11.66 o 
   7   9   5      294.65      322.80     65.40 o 
   8   9   5      406.16      483.06    158.72 o 
   9   9   5      351.63      310.67     31.24 o 
  -9  10   5       97.91      107.37     19.71 o 
  -8  10   5      351.49      386.56     47.18 o 
  -7  10   5     1435.11     1494.46     98.24 o 
  -6  10   5       11.58       26.02     10.82 o 
  -5  10   5      416.85      497.13     29.95 o 
  -4  10   5      104.59       84.48     14.36 o 
  -3  10   5      786.98      744.86     60.25 o 
  -2  10   5      845.08      766.32     61.35 o 
  -1  10   5        2.25       41.07     13.52 o 
   0  10   5     1003.43     1043.05     58.25 o 
   1  10   5       49.56       40.20     12.60 o 
   2  10   5      271.49      308.19     28.37 o 
   3  10   5        0.40       10.29     20.64 o 
   4  10   5      391.01      379.68     29.15 o 
   5  10   5       11.56       10.58     18.55 o 
   6  10   5        7.05       19.33     19.80 o 
   7  10   5        3.19       10.51     11.74 o 
   8  10   5      568.64      565.00     67.73 o 
  -7  11   5      206.14      233.10     24.74 o 
  -6  11   5      111.46      115.32     32.92 o 
  -5  11   5      141.94      165.57     19.92 o 
  -4  11   5        4.86       22.05     18.45 o 
  -3  11   5      193.78      207.65     43.89 o 
  -2  11   5      220.04      226.65     25.82 o 
  -1  11   5      575.22      471.11    138.56 o 
   0  11   5        9.02        6.86     92.82 o 
   1  11   5      328.95      251.57    119.85 o 
   2  11   5       93.07      151.27    112.04 o 
   3  11   5        0.87      -42.93     44.03 o 
   4  11   5       10.53       74.64     12.72 o 
   5  11   5      576.68      599.26     59.07 o 
   6  11   5      422.30      396.98     44.26 o 
  -3  12   5     1030.93      877.45    303.62 o 
  -2  12   5       20.24       43.85    147.45 o 
  -1  12   5       63.56       45.07    139.46 o 
   0  12   5       39.61      102.41    123.06 o 
   1  12   5      148.06       63.92    146.73 o 
   2  12   5       23.37     -111.86    126.39 o 
 -14   0   6        0.56        4.55     21.87 o 
 -12   0   6     3371.81     3425.50    149.02 o 
 -10   0   6       25.09       59.43     28.05 o 
  -8   0   6      885.73      811.35     44.68 o 
  -6   0   6       21.09        4.22      6.88 o 
  -4   0   6     1662.27     1690.80     58.36 o 
  -2   0   6      661.39      653.42     20.96 o 
   0   0   6     4482.98     3701.15    115.05 o 
   2   0   6     5556.14     5507.26    187.69 o 
   4   0   6     1337.04     1101.43     67.10 o 
   6   0   6     1650.49     1685.95    101.17 o 
   8   0   6        3.44        4.90     10.90 o 
  10   0   6      174.64      177.70     15.59 o 
  12   0   6      359.52      356.56     31.45 o 
 -15   1   6       90.24      122.09     17.77 o 
 -14   1   6      393.41      432.44     19.01 o 
 -13   1   6        9.66       14.19      8.55 o 
 -12   1   6     2290.92     2219.58     69.76 o 
 -11   1   6     1856.20     1836.02     58.14 o 
 -10   1   6      465.20      455.77     39.47 o 
  -9   1   6      246.40      254.75     29.72 o 
  -8   1   6     1197.10     1297.36     41.37 o 
  -7   1   6     3328.08     3376.50    101.40 o 
  -6   1   6      255.87      307.51     13.95 o 
  -5   1   6       26.84       57.27     11.04 o 
  -4   1   6    16708.01    16619.64    331.94 o 
  -3   1   6      527.08      569.35     14.67 o 
  -2   1   6      586.68      576.20     13.45 o 
  -1   1   6     1401.13     1396.71     29.22 o 
   0   1   6        2.05       -5.81      5.81 o 
   1   1   6      198.88      230.02     19.50 o 
   2   1   6     3376.60     3471.54     85.14 o 
   3   1   6      305.17      341.52     18.90 o 
   4   1   6     2298.55     2313.28     66.08 o 
   5   1   6      226.98      273.49     19.30 o 
   6   1   6     6119.58     6037.17    192.30 o 
   7   1   6      329.88      328.22     21.68 o 
   8   1   6       81.81       89.49      7.14 o 
   9   1   6     1794.14     1725.08     58.77 o 
  10   1   6       25.86       14.02      8.04 o 
  11   1   6       55.43       66.31     11.39 o 
  12   1   6      397.87      410.96     16.56 o 
  13   1   6        2.78       12.81     11.57 o 
 -14   2   6       47.86       40.91      7.77 o 
 -13   2   6       43.52       58.39      9.27 o 
 -12   2   6      317.33      286.70     13.78 o 
 -11   2   6       72.92       78.38     10.61 o 
 -10   2   6      341.86      314.59     13.26 o 
  -9   2   6      765.61      767.64     24.93 o 
  -8   2   6      260.11      248.49     10.58 o 
  -7   2   6     1070.23     1055.86     28.63 o 
  -6   2   6      977.96     1063.39     28.02 o 
  -5   2   6     2610.74     2851.37     74.61 o 
  -4   2   6       56.87       77.41      6.83 o 
  -3   2   6     2422.00     2495.32     50.62 o 
  -2   2   6     1115.12     1175.13     24.34 o 
  -1   2   6      131.71      153.34      9.23 o 
   0   2   6     6455.18     6789.54    156.24 o 
   1   2   6      507.01      558.91     15.95 o 
   2   2   6      591.67      687.94     17.85 o 
   3   2   6      143.86      188.30     20.54 o 
   4   2   6      787.23      952.65     28.32 o 
   5   2   6     1200.13     1175.95     38.29 o 
   6   2   6        0.12       14.81      5.35 o 
   7   2   6     4354.03     4329.96    138.68 o 
   8   2   6      825.87      804.36     35.26 o 
   9   2   6     3227.72     3194.87     97.95 o 
  10   2   6      301.68      273.28     12.97 o 
  11   2   6      323.22      288.15     13.39 o 
  12   2   6        3.12        1.21      7.16 o 
  13   2   6      211.00      219.07     17.94 o 
 -14   3   6      839.19      883.70     39.36 o 
 -13   3   6      492.81      451.91     20.25 o 
 -12   3   6      374.76      356.06     17.72 o 
 -11   3   6      451.74      451.55     23.99 o 
 -10   3   6       20.48       23.79      5.17 o 
  -9   3   6       14.93       -1.41      5.01 o 
  -8   3   6        3.77       22.11      7.03 o 
  -7   3   6     6822.52     6636.21    173.17 o 
  -6   3   6      563.84      579.37     17.68 o 
  -5   3   6     1396.94     1325.27     32.17 o 
  -4   3   6      140.52      184.07      7.91 o 
  -3   3   6      153.40      189.97      6.36 o 
  -2   3   6      101.93      104.72      6.22 o 
  -1   3   6       18.43        1.41      7.04 o 
   0   3   6      839.65      908.59     23.99 o 
   1   3   6      308.23      215.48     14.15 o 
   2   3   6      277.52      309.33     16.07 o 
   3   3   6      460.63      503.78     14.38 o 
   4   3   6     3049.91     2876.24     78.90 o 
   5   3   6      250.27      232.28     20.59 o 
   6   3   6      333.00      411.42     64.36 o 
   7   3   6      126.94      136.98      7.64 o 
   8   3   6      230.72      233.46     11.80 o 
   9   3   6     1289.09     1213.91     38.63 o 
  10   3   6     1479.60     1478.20     92.77 o 
  11   3   6      787.04      793.23     53.97 o 
  12   3   6       57.11       62.80      9.76 o 
  13   3   6        3.79       15.94     10.50 o 
 -14   4   6        3.64        9.84     21.39 o 
 -13   4   6      280.43      303.68     22.37 o 
 -12   4   6      426.99      445.34     32.17 o 
 -11   4   6      437.29      430.72     17.16 o 
 -10   4   6      167.18      160.39     11.90 o 
  -9   4   6      395.42      383.18     14.86 o 
  -8   4   6       28.79       35.37      4.95 o 
  -7   4   6       24.53       16.97      7.83 o 
  -6   4   6      255.81      249.58     12.81 o 
  -5   4   6       47.04       76.80      7.90 o 
  -4   4   6      620.39      712.13     19.48 o 
  -3   4   6     1553.56     1468.23     34.76 o 
  -2   4   6      707.88      720.57     17.10 o 
  -1   4   6     1414.06     1472.76     33.09 o 
   0   4   6      168.10      203.15     17.05 o 
   1   4   6     1221.89     1275.20     35.40 o 
   2   4   6    10042.66     9757.10    246.50 o 
   3   4   6     1975.85     1908.94     51.25 o 
   4   4   6      744.02      766.79     35.01 o 
   5   4   6      908.92      897.46     29.01 o 
   6   4   6     2765.54     2713.09     84.21 o 
   7   4   6       56.94       73.66     13.32 o 
   8   4   6     1573.45     1614.71     68.79 o 
   9   4   6      494.35      456.12     25.86 o 
  10   4   6      118.44      130.40      9.91 o 
  11   4   6     1326.79     1298.19     64.44 o 
  12   4   6       57.01       75.33     11.51 o 
  13   4   6       65.60      102.82     12.18 o 
 -13   5   6       39.79       26.36     10.00 o 
 -12   5   6        6.20       14.82     16.59 o 
 -11   5   6      943.69      956.60     37.28 o 
 -10   5   6      154.40      120.82     11.77 o 
  -9   5   6      996.61      939.40     29.75 o 
  -8   5   6       37.16       29.79      7.24 o 
  -7   5   6      457.17      440.72     15.66 o 
  -6   5   6     2427.45     2476.58     74.74 o 
  -5   5   6     1360.88     1389.41     42.18 o 
  -4   5   6       84.95       60.19      8.81 o 
  -3   5   6      194.30      190.09      9.84 o 
  -2   5   6    12792.77    12880.17    299.11 o 
  -1   5   6     6990.68     7722.79    216.50 o 
   0   5   6       27.09       27.27      6.46 o 
   1   5   6     6861.30     7229.11    216.24 o 
   2   5   6     2381.46     2311.54     67.42 o 
   3   5   6        0.04       13.83      4.48 o 
   4   5   6     2299.01     2247.30     62.59 o 
   5   5   6        0.90       10.32      6.51 o 
   6   5   6     1145.16     1140.91     49.27 o 
   7   5   6      578.59      527.68     20.09 o 
   8   5   6      487.69      499.90     46.62 o 
   9   5   6      688.61      706.91     32.03 o 
  10   5   6      639.02      626.25     29.76 o 
  11   5   6      130.25      155.63     20.54 o 
  12   5   6        4.23       -8.79      8.79 o 
 -13   6   6        0.83        8.63     11.63 o 
 -12   6   6        8.95       13.20      8.73 o 
 -11   6   6      296.03      282.69     32.34 o 
 -10   6   6       22.41       23.01      7.40 o 
  -9   6   6       46.26       38.67      8.49 o 
  -8   6   6      397.16      408.97     18.58 o 
  -7   6   6       82.59       71.75      8.96 o 
  -6   6   6      358.04      347.01     35.15 o 
  -5   6   6       36.09       23.31      5.59 o 
  -4   6   6     2697.96     2836.57     80.82 o 
  -3   6   6     1011.54     1071.71     32.04 o 
  -2   6   6       17.40       31.71      6.29 o 
  -1   6   6     2009.06     2108.20     62.74 o 
   0   6   6     2533.65     2477.91     75.72 o 
   1   6   6     1623.94     1696.70     60.24 o 
   2   6   6     1225.90     1197.03     40.11 o 
   3   6   6      173.53      201.95     11.67 o 
   4   6   6      947.29      922.01     27.30 o 
   5   6   6     1540.67     1507.02     58.26 o 
   6   6   6     3866.99     3730.52    119.24 o 
   7   6   6      986.18     1021.83     35.54 o 
   8   6   6      348.17      347.62     83.70 o 
   9   6   6      777.86      855.49     36.92 o 
  10   6   6       79.32      100.59     20.59 o 
  11   6   6       16.11       16.92     13.95 o 
  12   6   6      336.76      387.74     23.19 o 
 -12   7   6      530.36      519.46     25.40 o 
 -11   7   6      368.12      336.96     19.03 o 
 -10   7   6      385.90      384.14     19.53 o 
  -9   7   6       71.26       64.72     12.27 o 
  -8   7   6      277.00      270.63     21.83 o 
  -7   7   6     1027.20     1080.60     40.08 o 
  -6   7   6       35.82       48.85      7.36 o 
  -5   7   6      448.73      447.24     33.32 o 
  -4   7   6       16.92       28.86      8.74 o 
  -3   7   6      488.70      519.15     22.87 o 
  -2   7   6     2550.85     2655.41     84.63 o 
  -1   7   6     7873.64     8211.37    231.51 o 
   0   7   6       17.62       50.94     11.87 o 
   1   7   6     6086.30     6167.87    188.27 o 
   2   7   6     6185.33     5894.48    188.71 o 
   3   7   6      139.48      169.85     30.32 o 
   4   7   6      129.26      149.08     13.97 o 
   5   7   6      371.91      346.96     17.22 o 
   6   7   6     1054.92     1039.32     36.01 o 
   7   7   6      366.24      356.14     54.61 o 
   8   7   6      625.33      565.44     26.05 o 
   9   7   6        0.04        1.31     17.42 o 
  10   7   6       11.04        6.06      9.69 o 
  11   7   6        9.63        9.24     12.10 o 
 -11   8   6      322.02      322.83     18.63 o 
 -10   8   6       39.98       42.75     10.06 o 
  -9   8   6     1190.61     1152.86     43.77 o 
  -8   8   6      525.44      495.90     22.15 o 
  -7   8   6      633.38      556.28     37.90 o 
  -6   8   6      521.52      511.08     29.39 o 
  -5   8   6      163.51      172.86     17.54 o 
  -4   8   6      461.23      489.63     24.46 o 
  -3   8   6        7.57       20.75     14.94 o 
  -2   8   6     3118.64     3140.00    163.90 o 
  -1   8   6      120.68      136.34     12.44 o 
   0   8   6     1181.55     1158.55     58.42 o 
   1   8   6      404.53      392.62     22.18 o 
   2   8   6      101.08      186.65     15.04 o 
   3   8   6      876.79      790.36     56.81 o 
   4   8   6      164.24      153.97     15.98 o 
   5   8   6      559.75      536.05     29.78 o 
   6   8   6      106.71      146.68     13.70 o 
   7   8   6        0.73        4.56     17.12 o 
   8   8   6      155.23      173.47     94.66 o 
   9   8   6      796.03      748.66     61.86 o 
  10   8   6       37.31       53.94     28.31 o 
 -10   9   6       33.72       29.61     10.51 o 
  -9   9   6      285.61      276.12     19.07 o 
  -8   9   6      165.93      177.73     22.28 o 
  -7   9   6       15.68       27.74     10.94 o 
  -6   9   6      175.23      212.99     26.53 o 
  -5   9   6     1119.74     1294.87     89.87 o 
  -4   9   6      934.77      966.79     69.80 o 
  -3   9   6      152.93      168.04     18.11 o 
  -2   9   6      132.59      158.87     18.70 o 
  -1   9   6      795.34      767.96     44.94 o 
   0   9   6      186.79      158.36     17.16 o 
   1   9   6      134.40      114.96      8.80 o 
   2   9   6      146.14      200.48     21.50 o 
   3   9   6      653.35      583.81     42.51 o 
   4   9   6      124.90      124.64     22.57 o 
   5   9   6      684.94      619.02     51.56 o 
   6   9   6       69.79      124.11     24.32 o 
   7   9   6      281.39      246.45     32.93 o 
   8   9   6      144.60      112.52     47.86 o 
   9   9   6      109.17      123.29     32.77 o 
  -8  10   6       23.09       45.47     14.48 o 
  -7  10   6       10.88       59.88     21.24 o 
  -6  10   6      257.88      279.68     33.92 o 
  -5  10   6      109.23      138.82     40.03 o 
  -4  10   6      330.03      312.93     21.85 o 
  -3  10   6      177.07      273.48     62.40 o 
  -2  10   6      630.66      673.82     65.84 o 
  -1  10   6      351.89      355.31     27.91 o 
   0  10   6     3036.68     2862.53    178.33 o 
   1  10   6       22.20        1.90      9.83 o 
   2  10   6       12.30       -7.27     14.53 o 
   3  10   6      118.19      108.98     25.28 o 
   4  10   6      484.94      541.83     37.53 o 
   5  10   6      159.55      131.72     35.98 o 
   6  10   6       23.36       27.63     21.65 o 
   7  10   6      386.15      375.50     36.07 o 
  -6  11   6      322.35      348.35     26.45 o 
  -5  11   6       90.53       82.60     34.39 o 
  -4  11   6      478.96      498.56     67.73 o 
  -3  11   6       16.21       40.93     19.80 o 
  -2  11   6      607.12      716.02     71.87 o 
  -1  11   6      143.87      161.35    111.26 o 
   0  11   6       92.09      109.36    112.29 o 
   1  11   6       27.81       62.80    106.24 o 
   2  11   6      103.29      158.64    119.16 o 
   3  11   6       16.15      -24.96     67.39 o 
   4  11   6      900.22      974.56    114.14 o 
   5  11   6       72.29      115.47     15.41 o 
  -3  12   6      916.33      534.60    287.64 o 
  -2  12   6        1.13        8.72    200.48 o 
  -1  12   6        0.08       25.66    110.19 o 
   0  12   6     1369.51      998.33    209.77 o 
   1  12   6       63.60      -10.15    120.06 o 
   2  12   6       62.82       71.18    149.63 o 
 -15   0   7     1239.63     1369.60     68.06 o 
 -13   0   7      965.40      974.69     70.22 o 
 -11   0   7        0.49       -4.20      7.60 o 
  -9   0   7     4784.79     4646.60    197.62 o 
  -7   0   7      878.92      957.19     44.39 o 
  -5   0   7       66.69       40.40     10.48 o 
  -3   0   7     4716.35     4652.19    133.89 o 
  -1   0   7      233.24      210.15      9.68 o 
   1   0   7     3639.60     3513.41    131.05 o 
   3   0   7    24030.00    23204.88    973.89 o 
   5   0   7     1109.54      870.04     41.03 o 
   7   0   7     1004.09     1014.22     93.19 o 
   9   0   7      428.55      469.23     27.41 o 
  11   0   7       35.43       36.44      9.00 o 
  13   0   7      192.75      150.56     15.03 o 
 -15   1   7        0.10       11.02     16.24 o 
 -14   1   7        6.52        6.52     12.67 o 
 -13   1   7        0.76        2.14     13.97 o 
 -12   1   7        0.11       14.81      6.45 o 
 -11   1   7     3087.61     3046.58    103.36 o 
 -10   1   7        0.14       -5.30      5.30 o 
  -9   1   7       75.78       73.78      6.50 o 
  -8   1   7        5.71       34.22      9.20 o 
  -7   1   7     2708.45     2559.75     85.75 o 
  -6   1   7    10021.16    10703.08    280.48 o 
  -5   1   7     3538.02     3430.19     89.04 o 
  -4   1   7     6474.70     6799.10    148.61 o 
  -3   1   7     2768.31     2650.46     54.91 o 
  -2   1   7     4286.25     4164.44     84.09 o 
  -1   1   7     2316.97     2260.09     46.15 o 
   0   1   7        9.59       -6.27      6.27 o 
   1   1   7       81.91      102.30      6.28 o 
   2   1   7     2518.49     2720.01     64.41 o 
   3   1   7      282.36      260.81     28.43 o 
   4   1   7      774.56      827.07     49.34 o 
   5   1   7        5.81       22.95      6.71 o 
   6   1   7      728.39      781.91     27.35 o 
   7   1   7     2079.43     2120.85     90.20 o 
   8   1   7      177.91      162.51     14.98 o 
   9   1   7      428.93      431.32     52.87 o 
  10   1   7      118.19      128.44     15.05 o 
  11   1   7     1627.15     1535.63     50.23 o 
  12   1   7       68.52       46.10      8.89 o 
  13   1   7       26.55       19.69      7.80 o 
 -14   2   7      206.62      231.01     31.73 o 
 -13   2   7      576.69      599.22     42.01 o 
 -12   2   7       97.24      108.37     25.12 o 
 -11   2   7     2428.96     2387.21     74.25 o 
 -10   2   7      106.51      105.08     12.34 o 
  -9   2   7       70.20       53.51      8.30 o 
  -8   2   7      449.17      410.91     18.66 o 
  -7   2   7      234.40      222.97     13.34 o 
  -6   2   7       12.16       20.57      8.17 o 
  -5   2   7     1043.28     1102.77     30.42 o 
  -4   2   7      513.77      460.26     13.97 o 
  -3   2   7     3430.49     3694.56     73.48 o 
  -2   2   7      632.57      569.61     13.18 o 
  -1   2   7      804.77      813.40     21.90 o 
   0   2   7    18513.65    18738.50    426.07 o 
   1   2   7       40.81       24.90      9.39 o 
   2   2   7       35.60       39.31      7.04 o 
   3   2   7      435.11      418.19     30.88 o 
   4   2   7      707.46      783.71     47.51 o 
   5   2   7     1214.72     1272.76     40.95 o 
   6   2   7      519.48      488.23     18.52 o 
   7   2   7      941.37      937.61     65.46 o 
   8   2   7     1084.78     1033.95     44.85 o 
   9   2   7      408.98      383.20     17.59 o 
  10   2   7       35.53       40.88      6.48 o 
  11   2   7       12.52        7.34      9.73 o 
  12   2   7      318.00      355.04     20.69 o 
  13   2   7      120.25      120.43     14.14 o 
 -14   3   7       36.34       79.61     20.55 o 
 -13   3   7     1629.26     1539.32     50.62 o 
 -12   3   7       59.72       44.88      9.33 o 
 -11   3   7       18.79       -2.33      5.64 o 
 -10   3   7       34.84       42.91      8.52 o 
  -9   3   7       57.62       64.86     11.32 o 
  -8   3   7      855.15      842.94     32.67 o 
  -7   3   7      678.86      631.55     18.36 o 
  -6   3   7     1895.72     2176.10     57.18 o 
  -5   3   7      315.08      302.89     15.37 o 
  -4   3   7     3966.67     4041.55     95.05 o 
  -3   3   7     1260.81     1352.04     34.44 o 
  -2   3   7     2313.62     2248.18     52.15 o 
  -1   3   7      187.23      195.15      5.84 o 
   0   3   7      385.75      418.54     28.75 o 
   1   3   7      722.73      902.08     24.86 o 
   2   3   7        5.19       38.20      8.82 o 
   3   3   7      149.77      187.83      7.62 o 
   4   3   7      138.97      121.61      6.78 o 
   5   3   7     3099.54     3357.64    100.89 o 
   6   3   7       40.86       51.44     26.98 o 
   7   3   7      383.29      365.16     33.76 o 
   8   3   7        0.05        3.68      4.75 o 
   9   3   7      955.80      929.99     37.36 o 
  10   3   7      259.64      257.32     13.44 o 
  11   3   7      564.81      563.90     36.71 o 
  12   3   7      204.20      198.30     18.19 o 
  13   3   7     1257.72     1317.66     44.09 o 
 -14   4   7        0.57        3.29      9.44 o 
 -13   4   7      720.04      746.82     33.99 o 
 -12   4   7      560.48      566.28     43.59 o 
 -11   4   7     1766.49     1847.05     55.21 o 
 -10   4   7     1375.70     1390.60     42.18 o 
  -9   4   7     3357.21     3356.14     94.90 o 
  -8   4   7     1411.70     1434.69     38.57 o 
  -7   4   7      386.22      334.48     25.45 o 
  -6   4   7     2606.02     2684.38     67.32 o 
  -5   4   7     3499.08     3595.43     87.14 o 
  -4   4   7      359.94      362.97     10.11 o 
  -3   4   7     3409.53     3444.59     82.66 o 
  -2   4   7      692.22      762.32     20.71 o 
  -1   4   7     1177.43     1181.84     42.97 o 
   0   4   7     1779.89     1669.02     43.00 o 
   1   4   7     1783.47     1773.50     45.44 o 
   2   4   7     2989.81     3003.42     83.90 o 
   3   4   7    11348.55    11533.90    291.54 o 
   4   4   7     1027.49     1026.33     29.77 o 
   5   4   7     1089.81     1147.85     65.55 o 
   6   4   7      924.11      940.79     29.81 o 
   7   4   7     1016.35      967.97     30.99 o 
   8   4   7      276.51      260.83     26.94 o 
   9   4   7      146.89      147.85      9.49 o 
  10   4   7      258.08      280.67     14.15 o 
  11   4   7      372.12      373.58     16.95 o 
  12   4   7      129.97      132.31     21.01 o 
 -13   5   7     1583.03     1744.60     92.67 o 
 -12   5   7        5.28       -2.97     12.06 o 
 -11   5   7       88.92      102.19     10.32 o 
 -10   5   7       57.78       62.22     12.78 o 
  -9   5   7     1446.04     1271.57     38.85 o 
  -8   5   7      586.65      612.12     22.71 o 
  -7   5   7      218.60      190.95     10.48 o 
  -6   5   7      756.44      759.44     30.36 o 
  -5   5   7      652.36      615.46     26.08 o 
  -4   5   7      550.50      507.32     17.31 o 
  -3   5   7        6.12       17.54      4.02 o 
  -2   5   7     1555.83     1621.45     60.19 o 
  -1   5   7     2868.01     2867.48     90.29 o 
   0   5   7        0.01        5.27      8.53 o 
   1   5   7      403.65      388.03     21.25 o 
   2   5   7      502.45      511.33     23.27 o 
   3   5   7      296.77      290.30     13.06 o 
   4   5   7      141.40      131.08      9.91 o 
   5   5   7      840.43      797.07     36.26 o 
   6   5   7       24.20       69.60     19.24 o 
   7   5   7        0.63        7.78     19.38 o 
   8   5   7        8.43        8.14     25.34 o 
   9   5   7      385.51      360.61     19.29 o 
  10   5   7        3.50       10.98      7.89 o 
  11   5   7        0.60        9.45      7.47 o 
  12   5   7       16.05       12.45      9.30 o 
 -13   6   7      124.17      138.41     13.45 o 
 -12   6   7      294.37      332.09     27.98 o 
 -11   6   7      172.58      182.87     18.50 o 
 -10   6   7       24.58       42.01     11.32 o 
  -9   6   7      416.11      398.59     19.34 o 
  -8   6   7     1710.16     1754.42     59.18 o 
  -7   6   7       13.73       13.76      7.37 o 
  -6   6   7      707.55      651.44     28.68 o 
  -5   6   7       87.11       97.93     10.71 o 
  -4   6   7     1151.74     1167.34     35.47 o 
  -3   6   7        5.58       23.58      5.50 o 
  -2   6   7      801.99      923.67     32.61 o 
  -1   6   7      459.51      493.98     36.94 o 
   0   6   7     3276.03     3585.88    109.92 o 
   1   6   7       45.62       63.90     12.45 o 
   2   6   7       51.68       76.88      6.28 o 
   3   6   7     1296.38     1154.67     39.24 o 
   4   6   7      338.28      381.35     17.32 o 
   5   6   7      146.52      153.56     14.52 o 
   6   6   7      517.41      501.49     50.96 o 
   7   6   7     1088.40     1059.37     44.99 o 
   8   6   7     1094.78     1126.40     39.43 o 
   9   6   7     4977.80     4879.75    160.07 o 
  10   6   7      148.84      151.73     10.08 o 
  11   6   7       99.57      134.74     13.19 o 
 -12   7   7        2.06       28.97      9.20 o 
 -11   7   7        0.75        2.32      8.57 o 
 -10   7   7      604.78      582.84     25.88 o 
  -9   7   7      134.65      137.68     12.61 o 
  -8   7   7      452.56      451.39     22.41 o 
  -7   7   7     1295.39     1330.75     48.20 o 
  -6   7   7        0.53       19.64     18.24 o 
  -5   7   7      326.13      302.94     25.88 o 
  -4   7   7      655.98      659.46     31.72 o 
  -3   7   7        9.00       24.66     16.69 o 
  -2   7   7       67.56       93.31      5.81 o 
  -1   7   7        2.14       34.89      8.30 o 
   0   7   7       92.66      108.73     18.55 o 
   1   7   7       87.06       86.80     14.42 o 
   2   7   7      171.18      201.32     17.38 o 
   3   7   7     1287.34     1209.97     46.18 o 
   4   7   7       62.07       61.84     25.77 o 
   5   7   7     2256.24     2260.52     73.59 o 
   6   7   7      441.49      432.71     35.73 o 
   7   7   7        2.33        9.20      5.41 o 
   8   7   7       10.69       17.75     17.26 o 
   9   7   7      305.04      294.81     21.02 o 
  10   7   7      155.75      189.32     17.97 o 
  11   7   7       99.72       97.00     15.94 o 
 -11   8   7       11.63       26.62     16.08 o 
 -10   8   7        0.07       11.16      8.81 o 
  -9   8   7     2133.06     2173.89     76.34 o 
  -8   8   7      405.06      463.07     23.21 o 
  -7   8   7       47.49       47.27      9.80 o 
  -6   8   7      774.09      763.86     44.43 o 
  -5   8   7      206.92      196.06     11.60 o 
  -4   8   7     2874.84     2806.44    105.01 o 
  -3   8   7     2263.67     2178.38     98.12 o 
  -2   8   7     2594.86     2602.60     91.46 o 
  -1   8   7       37.24       77.15     15.90 o 
   0   8   7     2556.74     2669.12    101.86 o 
   1   8   7       44.95      106.38     13.07 o 
   2   8   7     2098.65     2055.71     68.09 o 
   3   8   7        8.99       48.12     25.44 o 
   4   8   7       22.63       48.82     68.62 o 
   5   8   7       76.87       94.88     16.75 o 
   6   8   7      100.52       94.47     32.72 o 
   7   8   7      752.89      751.07    148.04 o 
   8   8   7      108.70      128.17     56.77 o 
   9   8   7      212.62      253.70     19.86 o 
  10   8   7       65.64       61.71     27.90 o 
 -10   9   7       71.63       69.97     12.27 o 
  -9   9   7       53.46       80.56     22.65 o 
  -8   9   7     1053.95     1064.04     73.18 o 
  -7   9   7       64.19       83.95     11.42 o 
  -6   9   7        0.27       12.15     14.18 o 
  -5   9   7      500.55      566.76     45.56 o 
  -4   9   7      595.93      542.31     38.05 o 
  -3   9   7     1228.32     1295.82     91.63 o 
  -2   9   7     1361.91     1328.33     89.11 o 
  -1   9   7        2.53       26.65     29.25 o 
   0   9   7       19.77       20.48      9.66 o 
   1   9   7       14.10       39.21     14.81 o 
   2   9   7      477.62      466.55     25.59 o 
   3   9   7       70.06       89.01     17.25 o 
   4   9   7      250.71      223.19     25.85 o 
   5   9   7      455.30      438.99     26.60 o 
   6   9   7       21.46       24.33     14.78 o 
   7   9   7        9.57       -2.02     10.00 o 
   8   9   7       65.84       53.62     28.75 o 
  -8  10   7      377.66      333.83     31.45 o 
  -7  10   7     1194.71     1236.59     63.72 o 
  -6  10   7      939.33     1015.53     99.08 o 
  -5  10   7        0.03       28.88     17.61 o 
  -4  10   7      587.25      571.26     36.79 o 
  -3  10   7       16.99       41.80     16.15 o 
  -2  10   7        1.77      -15.44     15.44 o 
  -1  10   7      162.53      127.79     29.44 o 
   0  10   7      303.16      290.80     43.46 o 
   1  10   7      107.88       85.76     18.30 o 
   2  10   7       53.85       39.70     10.41 o 
   3  10   7     1898.15     1955.56     82.22 o 
   4  10   7      168.64      154.80     17.64 o 
   5  10   7      421.88      482.61     27.76 o 
   6  10   7       21.15       27.66     16.70 o 
   7  10   7      917.12      922.26    172.42 o 
  -6  11   7        1.84      -11.63     18.03 o 
  -5  11   7       47.80       66.70     14.24 o 
  -4  11   7        0.02       47.44     29.60 o 
  -3  11   7        7.24       39.45     19.91 o 
  -2  11   7      293.95      396.49     55.93 o 
  -1  11   7      152.31      141.63     29.78 o 
   0  11   7       14.55      -53.19     99.60 o 
   1  11   7      600.19      354.62    139.33 o 
   2  11   7      204.94       98.99    110.66 o 
   3  11   7       25.28        1.44     46.31 o 
   4  11   7       16.65       -8.44     42.71 o 
   5  11   7      329.92      334.62     26.10 o 
  -2  12   7       30.79      191.76    225.17 o 
  -1  12   7       12.29      -74.40    107.33 o 
   0  12   7      568.33      454.42    154.47 o 
   1  12   7        8.20       -4.24    118.21 o 
 -14   0   8       15.80       25.96     10.31 o 
 -12   0   8      140.46      150.11     26.59 o 
 -10   0   8     2058.62     2118.98    117.98 o 
  -8   0   8      986.48      985.25     45.83 o 
  -6   0   8     1825.65     1523.60     67.15 o 
  -4   0   8       71.05       39.69      5.01 o 
  -2   0   8      980.88      894.94     41.40 o 
   0   0   8    21024.83    21868.58    662.19 o 
   2   0   8      904.43      858.96    101.59 o 
   4   0   8      137.38      233.62     57.50 o 
   6   0   8     8793.32     8672.91    399.62 o 
   8   0   8        1.79        9.95      7.41 o 
  10   0   8     3008.68     2874.17    135.87 o 
  12   0   8      107.40       86.58     20.06 o 
 -15   1   8        3.96       10.84      9.75 o 
 -14   1   8        4.65        3.65      8.12 o 
 -13   1   8      121.35      125.77     14.51 o 
 -12   1   8       29.38       24.30     12.51 o 
 -11   1   8        1.46        5.02      7.81 o 
 -10   1   8     1403.79     1394.46     44.91 o 
  -9   1   8       12.47        5.59      7.29 o 
  -8   1   8     1094.16     1032.19     33.89 o 
  -7   1   8     2550.36     2400.97     73.49 o 
  -6   1   8     2548.33     2272.95     69.12 o 
  -5   1   8        9.33       35.98      4.56 o 
  -4   1   8     1117.68     1079.83     35.79 o 
  -3   1   8       21.62       52.80      6.36 o 
  -2   1   8     1060.95     1114.49     24.21 o 
  -1   1   8      617.57      583.44     18.87 o 
   0   1   8      335.64      355.13     12.80 o 
   1   1   8      262.42      291.88     14.67 o 
   2   1   8       67.17       78.78     17.93 o 
   3   1   8     1010.48     1069.87     37.90 o 
   4   1   8     3306.77     3127.32    107.96 o 
   5   1   8      386.65      337.57     13.60 o 
   6   1   8      137.40      163.05     14.02 o 
   7   1   8     2567.11     2500.08     81.29 o 
   8   1   8      535.98      571.59     21.63 o 
   9   1   8      144.76      128.94     13.18 o 
  10   1   8      792.97      754.56     28.88 o 
  11   1   8       13.45       32.84     12.87 o 
  12   1   8      253.67      247.83     13.59 o 
  13   1   8      392.73      457.02     19.63 o 
 -14   2   8      488.39      461.36     20.46 o 
 -13   2   8      335.54      431.77     18.15 o 
 -12   2   8       98.96      100.20      8.26 o 
 -11   2   8       48.35       49.53     11.67 o 
 -10   2   8     4497.13     4350.88    130.60 o 
  -9   2   8       21.55       19.10      5.45 o 
  -8   2   8     3158.17     3242.62    108.66 o 
  -7   2   8       20.82       34.66      8.85 o 
  -6   2   8      180.72      154.20     11.87 o 
  -5   2   8     2156.38     2042.39     54.49 o 
  -4   2   8     2477.27     2719.06     65.77 o 
  -3   2   8       37.00       30.57      7.38 o 
  -2   2   8     2386.46     2527.54     54.76 o 
  -1   2   8     2430.89     2615.56     57.24 o 
   0   2   8    10987.11    11418.46    261.15 o 
   1   2   8     3304.11     3472.49    111.50 o 
   2   2   8     4496.09     4520.57    133.63 o 
   3   2   8     4078.64     3592.17    131.30 o 
   4   2   8       12.53       49.43     10.91 o 
   5   2   8      455.74      417.81     41.67 o 
   6   2   8     1576.96     1450.10     48.41 o 
   7   2   8     2290.38     2284.82     74.38 o 
   8   2   8        0.02        0.14      7.71 o 
   9   2   8        8.40        7.82      6.21 o 
  10   2   8        1.92       13.72      7.13 o 
  11   2   8      472.49      526.68     50.49 o 
  12   2   8       80.02       69.98      9.06 o 
  13   2   8      179.26      185.81     12.10 o 
 -14   3   8       49.30       72.79     13.70 o 
 -13   3   8      360.26      377.92     16.92 o 
 -12   3   8      194.55      165.67     10.44 o 
 -11   3   8      111.26      119.55     14.83 o 
 -10   3   8     1206.05     1214.74     40.00 o 
  -9   3   8      289.13      225.49     10.80 o 
  -8   3   8     1268.06     1251.63     40.24 o 
  -7   3   8      652.78      666.33     20.02 o 
  -6   3   8        9.75       13.07      6.18 o 
  -5   3   8      265.50      241.83     16.14 o 
  -4   3   8     1691.01     1674.38     40.70 o 
  -3   3   8       96.30      109.59      5.41 o 
  -2   3   8       33.78       30.93      7.04 o 
  -1   3   8      337.09      380.08     13.29 o 
   0   3   8        0.29       -1.81      6.66 o 
   1   3   8       62.24      107.20     14.38 o 
   2   3   8     4522.94     4690.59    141.66 o 
   3   3   8      152.87      167.92     12.52 o 
   4   3   8     1832.59     1913.32     65.58 o 
   5   3   8     2469.43     2278.18     71.83 o 
   6   3   8       45.40       41.46     14.29 o 
   7   3   8     2874.82     2726.90     88.15 o 
   8   3   8     1367.23     1392.16     52.40 o 
   9   3   8      100.21      113.88      8.55 o 
  10   3   8       55.13       75.29     18.57 o 
  11   3   8       10.84        1.67      7.72 o 
  12   3   8        1.56        6.39      6.67 o 
  13   3   8      104.37       72.64     56.66 o 
 -14   4   8      237.58      233.49     17.37 o 
 -13   4   8       89.92       85.81     17.19 o 
 -12   4   8       37.58       49.36     16.99 o 
 -11   4   8       11.23       17.28      7.39 o 
 -10   4   8      340.52      318.10     14.18 o 
  -9   4   8      295.21      307.20     27.07 o 
  -8   4   8     1276.07     1264.54     34.43 o 
  -7   4   8       10.18       24.50      4.43 o 
  -6   4   8     3935.90     3866.58    100.09 o 
  -5   4   8       63.30       69.88      4.72 o 
  -4   4   8     1021.82      963.17     24.51 o 
  -3   4   8     3487.59     3459.42     83.19 o 
  -2   4   8    11587.40    11041.95    259.00 o 
  -1   4   8      242.21      232.22      8.49 o 
   0   4   8      224.96      246.04     11.83 o 
   1   4   8     1829.25     1837.20     51.87 o 
   2   4   8      146.45      140.95     24.26 o 
   3   4   8     7225.65     6908.20    194.64 o 
   4   4   8     1658.46     1610.28     44.98 o 
   5   4   8      805.98      790.64     36.03 o 
   6   4   8     1584.84     1599.16     53.14 o 
   7   4   8      173.50      191.83     24.24 o 
   8   4   8       63.98       80.42     11.32 o 
   9   4   8      200.27      206.35     11.53 o 
  10   4   8       11.10       21.52     12.32 o 
  11   4   8      117.92      119.90     20.85 o 
  12   4   8      137.04      115.96      9.88 o 
 -13   5   8       50.06       57.99     23.07 o 
 -12   5   8        0.00        1.24      8.69 o 
 -11   5   8      868.00      851.40     34.19 o 
 -10   5   8      982.89     1007.77     43.10 o 
  -9   5   8      754.43      716.50     27.88 o 
  -8   5   8     2772.01     2527.65     79.50 o 
  -7   5   8      254.00      242.30     18.19 o 
  -6   5   8      976.73      922.77     31.39 o 
  -5   5   8      175.10      175.55     13.57 o 
  -4   5   8     3563.08     3509.15     92.28 o 
  -3   5   8     1183.30     1169.41     33.27 o 
  -2   5   8      729.70      732.64     35.21 o 
  -1   5   8     4567.02     4564.26    137.20 o 
   0   5   8      859.99      926.03     31.45 o 
   1   5   8     1297.99     1174.36     41.63 o 
   2   5   8      926.18      847.57     31.76 o 
   3   5   8       15.10       25.82      9.00 o 
   4   5   8        3.98       -1.80      7.60 o 
   5   5   8       48.79       90.48     10.49 o 
   6   5   8     1191.21     1178.17     37.76 o 
   7   5   8        5.17       16.00      5.33 o 
   8   5   8      296.86      297.80     79.48 o 
   9   5   8        0.18        9.52      9.51 o 
  10   5   8      318.19      357.30     36.77 o 
  11   5   8      545.76      534.57     21.42 o 
  12   5   8       31.79       31.85     10.65 o 
 -13   6   8       58.74       49.24     11.95 o 
 -12   6   8      265.28      276.32     17.33 o 
 -11   6   8      118.70      126.03     22.05 o 
 -10   6   8      466.54      546.48     31.94 o 
  -9   6   8        0.60        9.05      7.68 o 
  -8   6   8      181.90      229.49     13.20 o 
  -7   6   8      104.50      105.20     10.20 o 
  -6   6   8     2192.51     2150.89     70.67 o 
  -5   6   8        2.10       13.90      7.82 o 
  -4   6   8     2331.99     2329.14     67.24 o 
  -3   6   8      341.29      379.90     15.27 o 
  -2   6   8     2833.14     2842.14    108.04 o 
  -1   6   8        0.09        8.20     13.64 o 
   0   6   8      633.63      654.69     24.26 o 
   1   6   8      227.57      239.35     22.19 o 
   2   6   8       73.92       60.22     11.06 o 
   3   6   8     3216.29     3252.32    100.06 o 
   4   6   8      162.60      178.01     11.73 o 
   5   6   8       11.36        1.08     11.86 o 
   6   6   8      616.65      576.35     46.07 o 
   7   6   8      154.53      169.44     23.79 o 
   8   6   8      534.64      554.35    109.92 o 
   9   6   8        7.40       58.18     11.92 o 
  10   6   8       92.92      114.38      9.37 o 
  11   6   8      109.75       96.24     16.89 o 
 -12   7   8      239.74      270.69     20.29 o 
 -11   7   8      529.53      555.41     25.50 o 
 -10   7   8      149.45      150.92     12.42 o 
  -9   7   8     1575.65     1592.23     57.34 o 
  -8   7   8     1074.64     1053.06     39.70 o 
  -7   7   8     1376.44     1416.65     51.27 o 
  -6   7   8     1268.06     1141.25     41.24 o 
  -5   7   8       83.32       78.28     12.26 o 
  -4   7   8        6.99        0.31     12.64 o 
  -3   7   8      569.81      581.54     24.38 o 
  -2   7   8     3805.40     3728.55    123.54 o 
  -1   7   8     1591.79     1555.76     94.83 o 
   0   7   8      409.31      376.48     27.14 o 
   1   7   8      552.24      544.99     21.81 o 
   2   7   8      794.09      771.49     39.58 o 
   3   7   8       51.68       81.34     17.54 o 
   4   7   8      643.53      586.65     24.80 o 
   5   7   8     1315.85     1350.93     58.67 o 
   6   7   8       16.10       31.25     12.34 o 
   7   7   8      751.48      793.69    142.85 o 
   8   7   8      444.69      486.86    110.93 o 
   9   7   8      345.60      332.65     23.62 o 
  10   7   8      153.25      160.96     16.49 o 
 -11   8   8      648.78      593.50     27.35 o 
 -10   8   8      136.12      147.74     15.06 o 
  -9   8   8     1030.61     1016.37     39.51 o 
  -8   8   8      108.29      111.42     10.41 o 
  -7   8   8       34.97       28.14     16.35 o 
  -6   8   8       77.89       93.12     17.74 o 
  -5   8   8      320.87      317.06     15.17 o 
  -4   8   8      250.99      277.27     30.67 o 
  -3   8   8     2934.06     2854.25    178.30 o 
  -2   8   8        2.22       69.84     27.08 o 
  -1   8   8     4184.05     3906.92    146.65 o 
   0   8   8     3938.07     3829.11    181.42 o 
   1   8   8     3234.31     3151.41    165.56 o 
   2   8   8      104.42      130.99     17.90 o 
   3   8   8     3242.98     3126.80    109.90 o 
   4   8   8       18.83       30.52     12.64 o 
   5   8   8      187.47      161.84     10.85 o 
   6   8   8      795.91      776.64     69.53 o 
   7   8   8      105.82       87.48     23.27 o 
   8   8   8       13.50       15.94     11.95 o 
   9   8   8      241.38      216.81     52.70 o 
 -10   9   8      191.30      226.64     27.47 o 
  -9   9   8      209.53      203.71     18.45 o 
  -8   9   8        3.58       18.36     20.14 o 
  -7   9   8        0.06        8.76     25.28 o 
  -6   9   8      191.69      264.84     25.23 o 
  -5   9   8       17.38       20.82     12.74 o 
  -4   9   8      259.65      267.69     35.41 o 
  -3   9   8      580.99      547.74     89.35 o 
  -2   9   8       17.79       29.96     17.89 o 
  -1   9   8      651.51      583.74    127.32 o 
   0   9   8       14.61       13.70     12.43 o 
   1   9   8      429.01      467.25     35.10 o 
   2   9   8       83.05       92.09      8.26 o 
   3   9   8      115.92      118.59     24.68 o 
   4   9   8      582.25      629.45     38.31 o 
   5   9   8       80.16      109.12     24.95 o 
   6   9   8      144.04      147.05     31.66 o 
   7   9   8        0.46        8.43     16.68 o 
   8   9   8       88.31      106.04     35.30 o 
  -8  10   8        1.60      -12.98     29.36 o 
  -7  10   8      171.57      179.95     17.23 o 
  -6  10   8      493.28      456.78     39.63 o 
  -5  10   8        1.39       -9.41      9.41 o 
  -4  10   8      121.41      122.05     33.86 o 
  -3  10   8      130.15      146.18     23.33 o 
  -2  10   8        2.84        0.41     18.12 o 
  -1  10   8       34.99       78.19     30.51 o 
   0  10   8      137.28      237.69     26.47 o 
   1  10   8        0.98        2.04     12.16 o 
   2  10   8      233.00      212.49     30.86 o 
   3  10   8      426.13      375.17     28.31 o 
   4  10   8        2.83        3.23     23.48 o 
   5  10   8       17.96       23.09     13.38 o 
   6  10   8      213.19      246.11     25.63 o 
   7  10   8        6.07       20.33     24.84 o 
  -6  11   8      220.30      241.47     21.67 o 
  -5  11   8       22.77       -3.53     27.26 o 
  -4  11   8      787.04      828.93     51.81 o 
  -3  11   8       11.16       27.79     19.13 o 
  -2  11   8        0.37        8.04     20.20 o 
  -1  11   8      431.88      466.64    158.35 o 
   0  11   8       12.47      -36.04    102.39 o 
   1  11   8      352.24      368.94    140.28 o 
   2  11   8      682.50      532.39     78.23 o 
   3  11   8      156.13      118.06     40.79 o 
   4  11   8       14.93       27.40     21.65 o 
 -13   0   9     1637.89     1671.33     77.92 o 
 -11   0   9       79.83       74.88     10.87 o 
  -9   0   9      315.72      378.12     28.86 o 
  -7   0   9      277.48      246.85     15.01 o 
  -5   0   9      323.11      220.95     13.68 o 
  -3   0   9    32331.66    34030.50    999.20 o 
  -1   0   9     2079.47     1926.83     62.85 o 
   1   0   9      864.93     1001.16     58.56 o 
   3   0   9     8881.09     8915.69    377.89 o 
   5   0   9      154.62      164.33     29.75 o 
   7   0   9     2560.27     2517.92    172.84 o 
   9   0   9     3232.17     3165.87    149.10 o 
  11   0   9      611.27      666.62     38.66 o 
  13   0   9      190.47      267.94     37.86 o 
 -14   1   9       31.10       20.20      7.98 o 
 -13   1   9      290.36      312.88     18.81 o 
 -12   1   9       70.24       62.19     18.22 o 
 -11   1   9      323.06      338.30     14.99 o 
 -10   1   9       80.45       62.10      7.31 o 
  -9   1   9     1635.55     1640.17     52.01 o 
  -8   1   9      120.83      161.07     14.62 o 
  -7   1   9      327.87      332.64     12.87 o 
  -6   1   9      659.55      840.09     27.73 o 
  -5   1   9     1030.17     1094.81     34.66 o 
  -4   1   9       11.11       23.31      6.46 o 
  -3   1   9      981.10      846.44     22.17 o 
  -2   1   9     3201.45     3440.69     70.03 o 
  -1   1   9      133.61      130.07     10.24 o 
   0   1   9       36.78       39.67      6.22 o 
   1   1   9     9795.82     9628.80    353.28 o 
   2   1   9       12.13       46.63     13.04 o 
   3   1   9     5153.58     4859.86    148.27 o 
   4   1   9      355.95      485.03     55.80 o 
   5   1   9      474.50      448.62     18.88 o 
   6   1   9       43.61       62.27      6.96 o 
   7   1   9      243.16      207.97     11.88 o 
   8   1   9       84.64       90.22      7.58 o 
   9   1   9      904.94      869.95     39.83 o 
  10   1   9      791.90      784.71     46.32 o 
  11   1   9      113.80       96.77      8.88 o 
  12   1   9       66.03       53.13      8.48 o 
  13   1   9      328.23      370.95     20.98 o 
 -14   2   9       28.22       35.41      8.10 o 
 -13   2   9       59.21       86.42     18.51 o 
 -12   2   9      167.09      171.64     11.08 o 
 -11   2   9     4085.91     3890.68    118.07 o 
 -10   2   9      155.97      161.82      9.61 o 
  -9   2   9       19.22        2.99      8.77 o 
  -8   2   9     1612.50     1639.93     51.64 o 
  -7   2   9      657.73      680.74     23.21 o 
  -6   2   9     4538.18     4234.92    133.90 o 
  -5   2   9     1383.40     1417.71     49.54 o 
  -4   2   9     1980.82     2027.37     53.65 o 
  -3   2   9      725.96      628.34     18.98 o 
  -2   2   9     1350.64     1444.78     35.53 o 
  -1   2   9     1016.06     1187.81     36.03 o 
   0   2   9    12079.33    12766.45    389.18 o 
   1   2   9      365.36      404.49     16.40 o 
   2   2   9     3098.46     3158.95     92.47 o 
   3   2   9     1043.00     1030.77     50.93 o 
   4   2   9     1694.51     1716.70     54.47 o 
   5   2   9      724.64      693.51     31.05 o 
   6   2   9       16.74       10.15      4.82 o 
   7   2   9     1879.63     1704.49     61.35 o 
   8   2   9      124.24      135.86      9.16 o 
   9   2   9      931.70      949.47     42.63 o 
  10   2   9      232.54      248.14     16.50 o 
  11   2   9        1.62       -3.47      6.48 o 
  12   2   9      625.25      718.01     28.98 o 
 -14   3   9      703.90      747.13     33.84 o 
 -13   3   9      194.62      199.07     19.04 o 
 -12   3   9      154.58      161.31     10.46 o 
 -11   3   9       37.72       46.53      6.74 o 
 -10   3   9     1461.50     1279.73     42.08 o 
  -9   3   9      739.52      794.74     27.43 o 
  -8   3   9      271.76      277.17     23.61 o 
  -7   3   9       13.88       25.17      7.25 o 
  -6   3   9     5884.98     5945.59    157.74 o 
  -5   3   9     1082.10     1261.04     35.08 o 
  -4   3   9       82.60       93.78      8.62 o 
  -3   3   9      451.46      513.57     21.03 o 
  -2   3   9       36.67       43.31      6.59 o 
  -1   3   9     1251.40     1520.42     52.66 o 
   0   3   9       62.71       64.43      7.80 o 
   1   3   9      286.95      416.71     14.69 o 
   2   3   9      181.15      228.91     18.81 o 
   3   3   9     1247.11     1098.18     35.40 o 
   4   3   9       96.39      124.87      7.63 o 
   5   3   9     4865.43     4637.57    140.96 o 
   6   3   9       12.08       30.44     27.39 o 
   7   3   9      426.93      462.35     18.56 o 
   8   3   9     1834.79     1765.81     58.87 o 
   9   3   9       71.09       51.41      7.03 o 
  10   3   9      928.15      877.50     34.00 o 
  11   3   9      503.90      484.82     33.89 o 
  12   3   9        6.47       15.92      7.58 o 
 -14   4   9      207.40      204.67     16.31 o 
 -13   4   9       44.65       44.26     10.64 o 
 -12   4   9     1503.86     1483.29     57.20 o 
 -11   4   9       29.87       19.06      7.93 o 
 -10   4   9      523.80      566.00     21.12 o 
  -9   4   9     1949.93     1895.81     59.10 o 
  -8   4   9        4.41        1.56      6.59 o 
  -7   4   9      177.20      166.77     24.52 o 
  -6   4   9     1388.91     1316.97     36.48 o 
  -5   4   9       87.94       92.02     10.05 o 
  -4   4   9      259.84      266.85     13.18 o 
  -3   4   9    10028.82    10380.11    268.00 o 
  -2   4   9     1985.38     2330.48     57.36 o 
  -1   4   9     8976.62     9210.24    244.71 o 
   0   4   9      367.95      503.02     21.10 o 
   1   4   9     6272.58     6638.37    180.69 o 
   2   4   9       78.43       63.11      8.30 o 
   3   4   9       15.33       42.17      9.53 o 
   4   4   9       86.94       53.59     15.22 o 
   5   4   9      592.51      523.88     27.93 o 
   6   4   9     1987.79     1887.38     62.45 o 
   7   4   9     6441.75     6457.74    210.24 o 
   8   4   9      192.17      195.61     11.37 o 
   9   4   9        9.28       21.52      6.30 o 
  10   4   9      352.74      318.98     15.62 o 
  11   4   9      510.66      507.76     29.12 o 
  12   4   9       14.55       32.38      8.05 o 
 -13   5   9      174.12      154.77     16.77 o 
 -12   5   9      279.70      310.17     19.15 o 
 -11   5   9       39.31       38.59      9.93 o 
 -10   5   9      125.11      118.20     11.00 o 
  -9   5   9       50.10       55.82      9.77 o 
  -8   5   9        6.34       23.50      8.55 o 
  -7   5   9      159.43      158.25     11.93 o 
  -6   5   9       49.07       35.06      6.52 o 
  -5   5   9      746.90      765.38     33.45 o 
  -4   5   9      254.56      290.07     18.78 o 
  -3   5   9     2193.16     2177.85     60.13 o 
  -2   5   9       86.65       94.14      9.75 o 
  -1   5   9       40.41       63.80     11.69 o 
   0   5   9      157.06      211.83     21.22 o 
   1   5   9       50.06       34.49     11.57 o 
   2   5   9      166.89      163.97     10.69 o 
   3   5   9     2554.79     2424.10     68.59 o 
   4   5   9        2.94        8.97      5.10 o 
   5   5   9     5372.33     5207.07    177.50 o 
   6   5   9        1.84       17.02     10.27 o 
   7   5   9      957.25      944.95     33.28 o 
   8   5   9      116.44      126.05     42.99 o 
   9   5   9      540.69      556.04     28.87 o 
  10   5   9       56.28       71.42      8.02 o 
  11   5   9      916.65      933.10     34.59 o 
 -13   6   9        5.08       25.98     22.48 o 
 -12   6   9      283.84      220.66     29.98 o 
 -11   6   9       32.91        5.23     22.65 o 
 -10   6   9       61.07       66.95     10.04 o 
  -9   6   9      194.79      186.82     20.11 o 
  -8   6   9        6.42        0.57     10.16 o 
  -7   6   9     1132.68     1065.58     39.35 o 
  -6   6   9      584.18      662.99     43.56 o 
  -5   6   9      423.33      436.59     28.51 o 
  -4   6   9     1174.50     1142.31     36.42 o 
  -3   6   9     1170.19     1032.76     34.14 o 
  -2   6   9        9.62       29.10     26.42 o 
  -1   6   9     1803.38     1811.24    110.72 o 
   0   6   9     2096.59     1875.27     90.16 o 
   1   6   9     1695.23     1541.57     63.37 o 
   2   6   9      398.42      443.26     39.43 o 
   3   6   9       44.34       52.15     16.83 o 
   4   6   9       13.53       24.32      7.73 o 
   5   6   9     1848.71     1842.92     60.00 o 
   6   6   9        5.99       26.69      7.61 o 
   7   6   9      204.95      195.09     41.25 o 
   8   6   9      206.39      200.50     62.69 o 
   9   6   9      428.41      459.32     19.44 o 
  10   6   9      196.06      210.57     12.48 o 
  11   6   9      383.20      455.24     45.50 o 
 -12   7   9       10.51       45.47     10.65 o 
 -11   7   9      491.79      471.50     24.18 o 
 -10   7   9        6.95        8.69      9.59 o 
  -9   7   9       59.94      118.06     15.44 o 
  -8   7   9      515.28      579.59     24.98 o 
  -7   7   9     1307.27     1336.27     48.67 o 
  -6   7   9     1354.82     1397.28     49.47 o 
  -5   7   9     1023.93      976.96     35.76 o 
  -4   7   9      143.33      163.30     10.60 o 
  -3   7   9     1404.39     1315.73     72.84 o 
  -2   7   9       95.67      112.16     10.05 o 
  -1   7   9       41.33       34.37     12.56 o 
   0   7   9        3.04       -6.33     10.84 o 
   1   7   9       11.16        6.54     18.09 o 
   2   7   9      237.06      244.84     22.09 o 
   3   7   9     1742.37     1731.17     96.27 o 
   4   7   9        3.46        7.72      9.98 o 
   5   7   9     1325.03     1372.92     75.11 o 
   6   7   9        4.54        5.92     14.54 o 
   7   7   9      237.61      256.98     52.57 o 
   8   7   9      358.07      455.86     83.30 o 
   9   7   9      402.26      344.03    181.03 o 
  10   7   9      643.43      727.73     65.00 o 
 -11   8   9      122.84      131.13     15.73 o 
 -10   8   9       31.16       33.60     15.71 o 
  -9   8   9       58.43       67.91      9.97 o 
  -8   8   9       92.23      122.46     14.92 o 
  -7   8   9      156.69      177.31     32.40 o 
  -6   8   9     1001.45     1073.83     45.47 o 
  -5   8   9       42.95       32.05     16.86 o 
  -4   8   9       63.88       29.47     23.87 o 
  -3   8   9      131.77      110.54     21.93 o 
  -2   8   9     1304.25     1140.98     50.92 o 
  -1   8   9        2.15       34.77     37.74 o 
   0   8   9      984.88      975.98     78.84 o 
   1   8   9       26.39       70.82      7.79 o 
   2   8   9       20.38       45.24     30.50 o 
   3   8   9     1334.34     1355.02     70.57 o 
   4   8   9     1696.45     1636.88     65.27 o 
   5   8   9      260.54      256.99     14.11 o 
   6   8   9      772.90      844.20     54.20 o 
   7   8   9     1369.79     1370.83     67.35 o 
   8   8   9       18.98       11.22     11.21 o 
   9   8   9      177.03      204.67     61.87 o 
 -10   9   9        6.86        7.92     12.79 o 
  -9   9   9      167.75      239.19     23.73 o 
  -8   9   9     1140.46     1209.92     51.72 o 
  -7   9   9      794.58      805.11     37.10 o 
  -6   9   9        1.99       34.57     13.68 o 
  -5   9   9       15.59       36.52     11.73 o 
  -4   9   9       43.32       84.10     73.13 o 
  -3   9   9      485.56      561.46     92.96 o 
  -2   9   9      196.18      111.73     23.19 o 
  -1   9   9      544.19      549.21     41.07 o 
   0   9   9        3.83       19.41     19.50 o 
   1   9   9       16.00       12.76     15.51 o 
   2   9   9       15.76       33.38     26.73 o 
   3   9   9      689.66      778.23     51.38 o 
   4   9   9     1446.36     1413.65     53.48 o 
   5   9   9       11.78       15.54     27.60 o 
   6   9   9        9.11        0.83     20.52 o 
   7   9   9        1.31       -9.61     19.03 o 
   8   9   9      309.82      312.50    112.54 o 
  -8  10   9      414.20      469.15     26.35 o 
  -7  10   9      269.77      242.03     29.58 o 
  -6  10   9       17.41        8.93     29.71 o 
  -5  10   9       29.35       69.29     30.74 o 
  -4  10   9      457.97      402.83     41.87 o 
  -3  10   9     2293.33     2357.82    222.92 o 
  -2  10   9       13.99       29.96     18.20 o 
  -1  10   9      265.25      206.21     81.35 o 
   0  10   9        0.01       13.54     15.86 o 
   1  10   9       18.06       48.12     39.79 o 
   2  10   9      104.67      136.11     25.45 o 
   3  10   9      232.13      265.18     37.97 o 
   4  10   9        1.24        7.60     15.94 o 
   5  10   9      464.65      418.37     26.39 o 
   6  10   9      278.87      326.50     42.09 o 
  -6  11   9      480.86      527.05     35.04 o 
  -5  11   9      238.55      194.61     96.90 o 
  -4  11   9       34.85       64.63    103.14 o 
  -3  11   9       60.87        8.97     36.32 o 
  -2  11   9      165.83      873.09    322.51 o 
  -1  11   9      706.77      687.64    115.49 o 
   0  11   9        8.91       -0.65     55.97 o 
   1  11   9     2213.52     2129.03    390.88 o 
   2  11   9      221.89      224.24     33.76 o 
   3  11   9      263.85      196.06     35.86 o 
   4  11   9      191.08      149.92     27.87 o 
 -14   0  10        6.54       18.55     11.12 o 
 -12   0  10      120.19      136.85     22.67 o 
 -10   0  10     1520.75     1386.50     63.97 o 
  -8   0  10     1285.48     1198.48     54.89 o 
  -6   0  10     3410.89     3297.30    150.76 o 
  -4   0  10      115.86      176.83     19.92 o 
  -2   0  10     9994.21     9806.65    371.12 o 
   0   0  10      660.63      528.41     27.64 o 
   2   0  10      232.46      206.92     26.86 o 
   4   0  10      531.22      572.11     28.77 o 
   6   0  10       47.58       46.64     18.53 o 
   8   0  10      184.60      224.00     33.15 o 
  10   0  10     5738.25     5562.67    257.92 o 
  12   0  10      136.71      136.53     19.61 o 
 -14   1  10     1058.02     1096.86     38.49 o 
 -13   1  10       42.34       59.18     14.24 o 
 -12   1  10       96.98       94.01      8.62 o 
 -11   1  10      198.73      179.89     17.11 o 
 -10   1  10        1.42        6.58     10.29 o 
  -9   1  10     1043.43     1048.22     34.95 o 
  -8   1  10       12.41       16.87     10.42 o 
  -7   1  10      262.57      290.46     20.44 o 
  -6   1  10     6825.89     6567.44    194.54 o 
  -5   1  10       25.10       29.95      7.96 o 
  -4   1  10     3044.36     2833.70     74.76 o 
  -3   1  10        5.83        4.90      3.48 o 
  -2   1  10       83.91      112.41     12.78 o 
  -1   1  10     9284.75    10363.94    271.02 o 
   0   1  10      709.09      788.50     30.77 o 
   1   1  10     7434.00     7655.40    301.57 o 
   2   1  10     1738.70     1597.16     60.88 o 
   3   1  10        2.65       17.73      7.33 o 
   4   1  10     8116.43     7693.31    234.21 o 
   5   1  10     2688.24     2737.49     86.39 o 
   6   1  10      329.60      324.62     16.57 o 
   7   1  10      894.75      960.84     54.46 o 
   8   1  10     2944.90     2934.74     95.85 o 
   9   1  10     2231.36     2152.09     73.09 o 
  10   1  10      538.59      590.63     42.77 o 
  11   1  10       11.91       16.73     12.37 o 
  12   1  10      108.71      109.86     10.28 o 
 -14   2  10       26.34       18.06     22.00 o 
 -13   2  10       23.68       18.64      7.20 o 
 -12   2  10       68.15       85.54     11.15 o 
 -11   2  10      867.63      880.84     31.04 o 
 -10   2  10     2580.21     2566.19     87.99 o 
  -9   2  10     2342.16     2421.66     74.60 o 
  -8   2  10     2367.94     2297.61     70.77 o 
  -7   2  10     1855.99     1946.68     60.37 o 
  -6   2  10       67.39       74.47      8.28 o 
  -5   2  10     1896.81     1719.53     46.19 o 
  -4   2  10     1555.98     1740.76     47.09 o 
  -3   2  10     1495.82     1328.46     39.75 o 
  -2   2  10     5910.88     6081.45    143.77 o 
  -1   2  10     1528.12     1772.55     59.76 o 
   0   2  10       34.02       56.34     13.41 o 
   1   2  10      713.07      658.67     39.62 o 
   2   2  10       96.64       78.06     11.15 o 
   3   2  10     6467.96     6653.23    199.59 o 
   4   2  10       66.25       59.83      5.64 o 
   5   2  10        5.09       52.23     10.51 o 
   6   2  10       82.47       76.77     11.84 o 
   7   2  10       44.48       46.47      8.86 o 
   8   2  10     1311.01     1298.21     44.70 o 
   9   2  10      552.07      496.45     24.01 o 
  10   2  10        6.25       17.86     12.60 o 
  11   2  10        0.12        3.02      7.25 o 
  12   2  10        0.12       -7.25     10.69 o 
 -14   3  10      395.87      428.94     32.50 o 
 -13   3  10      318.85      295.86     29.88 o 
 -12   3  10      292.77      279.13     24.12 o 
 -11   3  10      480.02      447.91     18.69 o 
 -10   3  10       66.48       75.06      9.06 o 
  -9   3  10      151.88      147.10      8.87 o 
  -8   3  10     1372.96     1340.22     50.32 o 
  -7   3  10      150.63      165.53     12.10 o 
  -6   3  10        9.99       22.02      8.40 o 
  -5   3  10     1733.97     1711.55     56.24 o 
  -4   3  10     1022.52     1042.98     29.78 o 
  -3   3  10      945.09     1020.59     26.98 o 
  -2   3  10      375.10      403.96     26.79 o 
  -1   3  10     1380.25     1215.54     37.66 o 
   0   3  10        0.47        5.90     10.50 o 
   1   3  10     4938.13     4802.28    151.21 o 
   2   3  10       81.50      103.10      8.89 o 
   3   3  10       39.29       44.71      7.46 o 
   4   3  10      166.86      201.96     15.59 o 
   5   3  10        3.10        3.50      6.14 o 
   6   3  10      472.04      444.04     65.76 o 
   7   3  10       10.73       26.98     11.28 o 
   8   3  10      199.82      186.40     13.17 o 
   9   3  10       67.74       48.49      8.08 o 
  10   3  10      623.78      645.39     25.68 o 
  11   3  10      700.53      720.27     28.00 o 
  12   3  10     1180.50     1292.37     80.89 o 
 -14   4  10      216.02      280.73     33.65 o 
 -13   4  10      127.44      110.06     17.30 o 
 -12   4  10      661.29      599.33     27.49 o 
 -11   4  10       26.22       37.54      9.01 o 
 -10   4  10      336.45      328.58     23.39 o 
  -9   4  10      635.41      649.77     27.07 o 
  -8   4  10       11.09       15.71      8.16 o 
  -7   4  10      129.05      166.43     10.13 o 
  -6   4  10      258.29      222.72      8.69 o 
  -5   4  10     2537.15     2538.10     68.19 o 
  -4   4  10      125.98      145.90     11.08 o 
  -3   4  10     4783.83     4673.49    116.02 o 
  -2   4  10      527.28      526.39     16.02 o 
  -1   4  10      981.20     1083.44     33.83 o 
   0   4  10     8616.55     9149.33    275.83 o 
   1   4  10      848.55     1024.99     45.80 o 
   2   4  10      641.28      673.76     35.09 o 
   3   4  10     1037.15     1040.84     35.00 o 
   4   4  10        5.32       20.57     10.97 o 
   5   4  10      160.89      170.80     24.70 o 
   6   4  10       27.24       43.99     26.10 o 
   7   4  10      169.06      169.03     28.08 o 
   8   4  10      582.19      598.32     23.42 o 
   9   4  10      597.83      563.15     47.89 o 
  10   4  10      286.34      270.08     16.09 o 
  11   4  10      139.25      173.75     12.84 o 
  12   4  10        5.97       14.77      8.24 o 
 -13   5  10       67.02       41.98     14.26 o 
 -12   5  10     1276.68     1382.12     56.60 o 
 -11   5  10      659.06      557.09     37.53 o 
 -10   5  10      379.70      410.31     20.77 o 
  -9   5  10      523.83      468.41     21.86 o 
  -8   5  10     2945.56     2723.94     83.34 o 
  -7   5  10      193.00      185.63      9.91 o 
  -6   5  10     1440.45     1532.80     42.47 o 
  -5   5  10       12.69       18.93      4.39 o 
  -4   5  10      228.44      246.69     15.43 o 
  -3   5  10       60.85       62.60     10.38 o 
  -2   5  10       20.52       14.19      4.84 o 
  -1   5  10      103.97      133.15      9.68 o 
   0   5  10      206.03      202.54     16.32 o 
   1   5  10       47.82       53.56     14.89 o 
   2   5  10     1129.52     1101.62     43.08 o 
   3   5  10     1794.82     1702.46     51.29 o 
   4   5  10     3002.00     2800.28     86.48 o 
   5   5  10      373.17      385.33     22.74 o 
   6   5  10     1240.80     1194.97    123.78 o 
   7   5  10       26.49       20.53     20.03 o 
   8   5  10      609.81      619.53     24.08 o 
   9   5  10      164.42      166.51     14.44 o 
  10   5  10      823.55      857.65     44.94 o 
  11   5  10       49.26       76.57     15.30 o 
 -12   6  10      502.00      523.20     26.45 o 
 -11   6  10      122.57       99.70     20.97 o 
 -10   6  10       94.03       95.74     10.65 o 
  -9   6  10        4.23        3.06     16.15 o 
  -8   6  10       12.74       -1.79      8.83 o 
  -7   6  10      336.79      315.77     16.40 o 
  -6   6  10      359.60      420.68     39.66 o 
  -5   6  10     2223.70     2262.10     82.81 o 
  -4   6  10       15.08       14.35      7.57 o 
  -3   6  10     1431.90     1479.34     42.52 o 
  -2   6  10        0.64        5.88      5.22 o 
  -1   6  10        0.26       10.66     10.61 o 
   0   6  10     3130.83     3001.43    118.43 o 
   1   6  10      129.88      137.11     26.25 o 
   2   6  10      573.15      525.44     36.17 o 
   3   6  10     1137.71     1082.54     36.26 o 
   4   6  10      322.22      272.47     19.91 o 
   5   6  10      447.35      496.00     29.36 o 
   6   6  10     2384.00     2271.02     74.94 o 
   7   6  10      296.82      272.43     35.73 o 
   8   6  10       97.70       86.59     27.48 o 
   9   6  10      230.48      275.81     14.52 o 
  10   6  10       19.98       45.48     33.26 o 
 -12   7  10      388.95      391.55     49.28 o 
 -11   7  10      616.97      597.86     28.76 o 
 -10   7  10      118.25      137.35     19.29 o 
  -9   7  10      210.65      216.38     30.82 o 
  -8   7  10      163.33      181.58     13.03 o 
  -7   7  10      288.94      301.93     16.98 o 
  -6   7  10      496.25      536.29     38.72 o 
  -5   7  10      690.71      692.07     36.70 o 
  -4   7  10      491.34      428.55     31.38 o 
  -3   7  10      158.15      159.24     21.88 o 
  -2   7  10      171.90      211.87     13.40 o 
  -1   7  10      826.37      835.14     46.14 o 
   0   7  10        3.70       -5.86     32.10 o 
   1   7  10      886.78      865.60     54.66 o 
   2   7  10        0.09       18.43     12.24 o 
   3   7  10       46.40       43.22     10.50 o 
   4   7  10       73.97       91.35     17.82 o 
   5   7  10      622.48      655.63     37.96 o 
   6   7  10        2.80        5.06      5.85 o 
   7   7  10      165.39      153.55     59.46 o 
   8   7  10      114.81      120.96     31.85 o 
   9   7  10       16.64       10.63     24.11 o 
  10   7  10      433.58      409.62     47.93 o 
 -11   8  10      102.04      109.49     31.63 o 
 -10   8  10       61.56       26.15     10.91 o 
  -9   8  10        0.50       -9.27      9.27 o 
  -8   8  10     1284.55     1275.57     60.01 o 
  -7   8  10      266.89      275.94     76.53 o 
  -6   8  10        1.04      -15.75     15.75 o 
  -5   8  10      899.93      889.47     43.07 o 
  -4   8  10       11.90       43.51     64.18 o 
  -3   8  10     2118.22     2091.31    158.73 o 
  -2   8  10      776.73      676.28     47.18 o 
  -1   8  10      503.24      487.83     57.66 o 
   0   8  10      144.35      184.18     12.90 o 
   1   8  10      349.48      324.20     27.11 o 
   2   8  10      266.83      305.81     35.08 o 
   3   8  10      114.48      113.93      9.00 o 
   4   8  10       32.21       33.39      6.76 o 
   5   8  10        3.88       -1.11     10.14 o 
   6   8  10      785.06      876.99     46.82 o 
   7   8  10      477.80      472.51    128.33 o 
   8   8  10      199.89      202.35     65.33 o 
   9   8  10       14.02        5.56     46.97 o 
  -9   9  10      185.76      216.73     19.16 o 
  -8   9  10        5.53        5.61     29.98 o 
  -7   9  10      249.28      239.54     30.57 o 
  -6   9  10      419.33      518.90     52.92 o 
  -5   9  10      486.43      444.13    107.05 o 
  -4   9  10     1289.35     1335.25     84.75 o 
  -3   9  10     1646.74     1442.89    110.86 o 
  -2   9  10      691.91      666.20     47.59 o 
  -1   9  10       88.90      181.94     46.49 o 
   0   9  10      150.50      179.33     21.96 o 
   1   9  10        6.02        0.16     20.35 o 
   2   9  10      112.26      123.14     17.61 o 
   3   9  10        9.33       12.44      8.63 o 
   4   9  10      256.41      286.02     15.31 o 
   5   9  10      179.94      204.84     17.19 o 
   6   9  10        3.99        6.86     10.34 o 
   7   9  10       38.31       24.30     11.49 o 
  -8  10  10      643.39      775.02     46.13 o 
  -7  10  10      948.13      925.08     60.88 o 
  -6  10  10       32.71       38.47     16.96 o 
  -5  10  10      446.90      365.63    101.71 o 
  -4  10  10      484.10      409.50     40.37 o 
  -3  10  10      151.02      149.26     28.17 o 
  -2  10  10      320.08      293.79     32.32 o 
  -1  10  10      756.28      799.07    126.39 o 
   0  10  10      864.52      862.90    113.22 o 
   1  10  10      665.86      677.21     75.55 o 
   2  10  10       60.44       26.90     11.74 o 
   3  10  10       36.08       31.70     24.32 o 
   4  10  10      181.23      196.35     28.58 o 
   5  10  10        5.75        6.46     22.44 o 
   6  10  10       71.32       72.40     71.08 o 
  -5  11  10       55.81       97.64     27.63 o 
  -4  11  10       81.34      151.25     65.37 o 
  -3  11  10      471.28      387.57     45.76 o 
  -2  11  10     1056.88      886.91     68.28 o 
  -1  11  10       75.90       32.14     17.76 o 
   0  11  10       24.10       34.68     21.43 o 
   1  11  10      107.45      136.38     61.68 o 
   2  11  10      442.38      330.94     53.35 o 
   3  11  10     1082.66      994.37    134.73 o 
 -13   0  11       46.85       83.42     43.34 o 
 -11   0  11     4871.37     4807.40    205.79 o 
  -9   0  11      273.71      246.47     16.37 o 
  -7   0  11      592.33      542.87     27.39 o 
  -5   0  11      416.67      453.02     25.58 o 
  -3   0  11    14253.42    14921.75    584.81 o 
  -1   0  11     8344.62     8816.04    404.86 o 
   1   0  11     9603.33    10185.54    661.72 o 
   3   0  11      886.78      822.30     65.41 o 
   5   0  11      507.19      434.07     24.01 o 
   7   0  11      261.49      276.71     18.65 o 
   9   0  11      616.11      614.77    121.96 o 
  11   0  11        0.81      -10.90     10.90 o 
 -14   1  11        5.88       40.11     21.98 o 
 -13   1  11      377.93      391.62     19.49 o 
 -12   1  11      544.54      602.13     28.69 o 
 -11   1  11      664.86      687.02     25.22 o 
 -10   1  11        6.51        5.76     15.05 o 
  -9   1  11      697.06      700.48     39.02 o 
  -8   1  11       33.22       17.77      5.31 o 
  -7   1  11      244.98      263.54     11.36 o 
  -6   1  11     1316.34     1263.83     53.81 o 
  -5   1  11      604.87      592.47     21.53 o 
  -4   1  11       38.23       47.77     14.29 o 
  -3   1  11      636.90      585.54     28.42 o 
  -2   1  11     2697.15     3084.41     87.45 o 
  -1   1  11     6209.95     6406.79    193.90 o 
   0   1  11      232.89      257.78     24.24 o 
   1   1  11     7447.82     7519.53    307.81 o 
   2   1  11    11340.19    11546.80    353.87 o 
   3   1  11     3574.04     3631.96    110.91 o 
   4   1  11     2284.67     2277.99     74.28 o 
   5   1  11     2054.74     1969.62     63.10 o 
   6   1  11      262.36      284.36     41.49 o 
   7   1  11     3286.47     3223.64    104.66 o 
   8   1  11     1041.58     1045.45     64.70 o 
   9   1  11       30.24       31.37      7.08 o 
  10   1  11      535.68      544.48     40.18 o 
  11   1  11      305.88      327.31     16.91 o 
  12   1  11      212.25      204.86     14.47 o 
 -14   2  11      136.34      135.53     19.49 o 
 -13   2  11      627.08      657.00     39.20 o 
 -12   2  11      559.33      569.76     39.74 o 
 -11   2  11        0.25        3.69      6.26 o 
 -10   2  11     1300.03     1223.74     43.53 o 
  -9   2  11      104.57      133.78     16.04 o 
  -8   2  11       96.60       91.34      9.53 o 
  -7   2  11        7.86       13.91      6.05 o 
  -6   2  11     1802.54     1725.48     52.45 o 
  -5   2  11      138.12      139.88     14.34 o 
  -4   2  11     2192.70     2237.77     59.53 o 
  -3   2  11     3332.37     3332.92     81.40 o 
  -2   2  11     2048.71     2131.60     52.57 o 
  -1   2  11     2069.54     2177.49     72.79 o 
   0   2  11       78.17      111.26      9.21 o 
   1   2  11     1372.94     1518.83     73.58 o 
   2   2  11        0.21       12.71     12.66 o 
   3   2  11       33.81       29.91      9.37 o 
   4   2  11     1263.61     1349.12     77.16 o 
   5   2  11     3699.07     3662.26    116.50 o 
   6   2  11      708.71      639.46     23.86 o 
   7   2  11        9.48       32.76      6.31 o 
   8   2  11      721.60      758.38     28.21 o 
   9   2  11        0.02        3.10      6.29 o 
  10   2  11      129.21      151.85     11.27 o 
  11   2  11      252.09      246.53     26.72 o 
  12   2  11      225.79      218.60     14.21 o 
 -14   3  11     1003.54     1074.17     60.20 o 
 -13   3  11      147.30      137.72     16.04 o 
 -12   3  11      887.09      873.39     31.12 o 
 -11   3  11        9.13       22.66      7.84 o 
 -10   3  11       92.02       97.95     12.87 o 
  -9   3  11       67.50       33.89      7.99 o 
  -8   3  11        3.13       21.91      5.87 o 
  -7   3  11     2934.86     2815.08     84.09 o 
  -6   3  11      131.45      131.90      9.04 o 
  -5   3  11     3171.96     3294.38     85.88 o 
  -4   3  11     1743.10     1800.62     48.79 o 
  -3   3  11     3623.25     3799.08     92.12 o 
  -2   3  11     1663.71     1531.52     42.94 o 
  -1   3  11     1666.02     1865.01     73.96 o 
   0   3  11      367.09      447.05     26.41 o 
   1   3  11     1505.65     1555.33     46.82 o 
   2   3  11     3980.18     3430.57    127.02 o 
   3   3  11     1687.88     1632.12     52.84 o 
   4   3  11     6237.33     5671.09    178.43 o 
   5   3  11      258.64      256.21     14.37 o 
   6   3  11      307.60      298.20     70.65 o 
   7   3  11      986.50      995.09     35.26 o 
   8   3  11       38.71       36.73      9.92 o 
   9   3  11       17.53       18.61      6.36 o 
  10   3  11       16.17       18.25      6.78 o 
  11   3  11      390.56      373.48     17.96 o 
  12   3  11        9.92       39.42     12.44 o 
 -13   4  11      278.50      284.27     45.22 o 
 -12   4  11       12.78       22.96     12.17 o 
 -11   4  11       26.95       27.30     10.05 o 
 -10   4  11      182.64      166.74     10.97 o 
  -9   4  11      807.85      758.07     34.43 o 
  -8   4  11       12.39       14.36      6.47 o 
  -7   4  11       24.22       37.44     11.33 o 
  -6   4  11      860.58      905.42     28.38 o 
  -5   4  11      424.08      470.14     19.53 o 
  -4   4  11      125.73      161.84     11.85 o 
  -3   4  11      800.94      754.35     21.11 o 
  -2   4  11     1410.08     1381.43     48.05 o 
  -1   4  11     2700.63     2726.77    130.91 o 
   0   4  11      626.56      523.63     26.84 o 
   1   4  11      259.10      257.52     11.38 o 
   2   4  11     1939.13     1870.86     59.79 o 
   3   4  11     1309.11     1308.78     43.00 o 
   4   4  11      102.91       90.66     10.83 o 
   5   4  11      986.64      970.73     67.71 o 
   6   4  11        5.50       17.28      5.80 o 
   7   4  11     1136.81     1041.05     36.55 o 
   8   4  11       50.24       43.40     15.16 o 
   9   4  11        5.14       12.79     15.81 o 
  10   4  11       79.13       82.40      8.75 o 
  11   4  11      436.87      466.81     20.95 o 
 -13   5  11       49.44       43.16     19.08 o 
 -12   5  11       95.24      130.90     16.57 o 
 -11   5  11      295.64      286.21     17.67 o 
 -10   5  11      434.46      435.61     21.88 o 
  -9   5  11     1359.72     1410.60     56.22 o 
  -8   5  11        4.28       14.01     13.43 o 
  -7   5  11     1226.38     1177.67     37.62 o 
  -6   5  11      850.08      893.68     29.06 o 
  -5   5  11     5186.23     5149.14    139.27 o 
  -4   5  11       67.25       78.32      6.27 o 
  -3   5  11      472.47      484.55     20.92 o 
  -2   5  11       37.69       36.97     16.34 o 
  -1   5  11     1086.20     1069.31     50.91 o 
   0   5  11      394.73      391.16     23.79 o 
   1   5  11      538.08      550.65     31.02 o 
   2   5  11       41.12       87.09      5.34 o 
   3   5  11     2535.49     2446.57     82.34 o 
   4   5  11      277.62      246.72     11.56 o 
   5   5  11      284.10      290.72     28.83 o 
   6   5  11      516.03      545.97     63.20 o 
   7   5  11      543.87      606.09     80.24 o 
   8   5  11      307.90      263.81     61.07 o 
   9   5  11      178.44      189.27     11.73 o 
  10   5  11        9.79        7.79      7.02 o 
  11   5  11      271.76      292.35     23.06 o 
 -12   6  11      580.46      619.72     29.90 o 
 -11   6  11        5.68       -3.59     13.63 o 
 -10   6  11      225.20      207.45     16.65 o 
  -9   6  11     3435.67     3380.78    125.63 o 
  -8   6  11      853.20      886.41     37.65 o 
  -7   6  11      471.65      465.90     39.52 o 
  -6   6  11      238.56      243.15     27.53 o 
  -5   6  11        6.89       12.68     10.44 o 
  -4   6  11       16.82       16.45      8.69 o 
  -3   6  11     1161.92     1202.79     37.19 o 
  -2   6  11       58.69       51.74      9.26 o 
  -1   6  11     1656.46     1545.04    102.35 o 
   0   6  11      441.48      484.12     47.54 o 
   1   6  11        6.85       10.05      7.25 o 
   2   6  11      250.94      241.86     10.36 o 
   3   6  11     3184.27     3044.64    100.01 o 
   4   6  11      193.03      224.51     18.19 o 
   5   6  11     3173.09     3034.16     96.43 o 
   6   6  11        7.18        9.20     24.25 o 
   7   6  11       38.07       44.11     20.36 o 
   8   6  11       10.08       13.93      7.36 o 
   9   6  11      210.33      235.29     82.24 o 
  10   6  11      105.90      111.18     13.00 o 
 -11   7  11      303.72      303.67     32.92 o 
 -10   7  11        1.41       -9.23      9.23 o 
  -9   7  11       41.55       23.97      9.34 o 
  -8   7  11      116.88      119.80     11.43 o 
  -7   7  11      111.02      110.64     20.22 o 
  -6   7  11     1385.60     1421.98     54.85 o 
  -5   7  11     3892.70     3795.38    135.29 o 
  -4   7  11      506.78      485.48     34.47 o 
  -3   7  11       53.40       75.87     11.11 o 
  -2   7  11      875.29      811.55     74.08 o 
  -1   7  11        1.84        5.18     26.63 o 
   0   7  11       35.95       28.47     33.72 o 
   1   7  11      439.32      445.46     34.39 o 
   2   7  11     1553.46     1538.29     56.16 o 
   3   7  11      133.30      152.04     37.50 o 
   4   7  11      832.68      807.60     49.09 o 
   5   7  11      103.40       86.28     18.68 o 
   6   7  11        8.29       13.93      9.18 o 
   7   7  11      269.96      288.49     38.99 o 
   8   7  11        8.68       34.30     13.68 o 
   9   7  11        0.18        0.07     34.83 o 
 -10   8  11      646.51      673.57     36.68 o 
  -9   8  11       10.78       11.18     42.48 o 
  -8   8  11       50.53       31.89     13.23 o 
  -7   8  11       32.45       18.75     14.09 o 
  -6   8  11       64.70       58.75     34.18 o 
  -5   8  11      256.47      251.88     84.19 o 
  -4   8  11      387.92      370.15     70.61 o 
  -3   8  11      155.61      192.44     26.13 o 
  -2   8  11      204.46      180.29     29.07 o 
  -1   8  11     1020.66     1078.40     47.89 o 
   0   8  11     1077.62     1044.81     81.57 o 
   1   8  11      905.87      899.47     40.42 o 
   2   8  11      574.51      496.58     47.93 o 
   3   8  11      520.40      457.90     27.83 o 
   4   8  11       14.21       15.49     13.70 o 
   5   8  11       92.36       76.66     18.20 o 
   6   8  11      526.76      529.42     55.99 o 
   7   8  11      652.12      741.39     93.03 o 
   8   8  11      115.39      115.34     31.66 o 
  -9   9  11      466.47      516.48     67.93 o 
  -8   9  11      135.96      138.25     25.58 o 
  -7   9  11      101.85       74.15     12.73 o 
  -6   9  11        1.89        3.07     20.16 o 
  -5   9  11        3.57       34.93     47.24 o 
  -4   9  11     1322.49     1262.74    141.15 o 
  -3   9  11      906.90      835.85     77.60 o 
  -2   9  11       28.29       56.14     65.86 o 
  -1   9  11       61.54       70.44     27.91 o 
   0   9  11      209.89      241.13     50.67 o 
   1   9  11       25.02       52.90     23.16 o 
   2   9  11      156.53      248.17     39.44 o 
   3   9  11     1250.36     1112.30     78.25 o 
   4   9  11      305.95      355.74     23.23 o 
   5   9  11      228.94      260.62     19.73 o 
   6   9  11       14.29       27.86     10.20 o 
   7   9  11      231.04      246.63     37.00 o 
  -7  10  11      410.54      445.39     49.17 o 
  -6  10  11       26.13       34.62     90.80 o 
  -5  10  11      301.79      349.21     84.10 o 
  -4  10  11        0.96       18.13     32.71 o 
  -3  10  11      184.90      213.08     53.31 o 
  -2  10  11        4.01       54.47     30.65 o 
  -1  10  11     1097.68     1041.42    127.11 o 
   0  10  11       75.49      128.19     20.97 o 
   1  10  11     1151.96     1055.70    120.57 o 
   2  10  11      232.46      261.03     26.50 o 
   3  10  11      128.34      145.91     35.46 o 
   4  10  11      179.83      184.58     43.01 o 
   5  10  11      383.75      362.31     55.57 o 
  -4  11  11      699.63      648.78    193.21 o 
  -3  11  11      149.84      100.09     76.27 o 
  -2  11  11      177.76      306.81     35.92 o 
  -1  11  11      509.50      625.47     62.85 o 
   0  11  11       14.57      -12.97     18.58 o 
   1  11  11      943.41      955.66    102.09 o 
   2  11  11       11.21       11.17     44.75 o 
 -14   0  12       32.44       64.96     32.43 o 
 -12   0  12       46.33       67.09     11.42 o 
 -10   0  12      783.62      756.51     46.65 o 
  -8   0  12     1241.46     1187.15     54.77 o 
  -6   0  12     7895.08     7779.60    312.75 o 
  -4   0  12      150.26      116.90     19.50 o 
  -2   0  12     9802.97    10332.07    407.07 o 
   0   0  12        0.81       26.45     26.29 o 
   2   0  12     1752.29     1948.47    191.76 o 
   4   0  12      935.68      761.12     37.75 o 
   6   0  12        1.67        3.44      8.00 o 
   8   0  12     1856.67     1890.64    120.68 o 
  10   0  12      867.58      757.04     41.52 o 
  12   0  12      369.14      440.90     87.89 o 
 -14   1  12      947.39     1044.77     39.41 o 
 -13   1  12      321.35      346.26     17.87 o 
 -12   1  12      112.79      112.01      9.31 o 
 -11   1  12      190.34      231.19     20.06 o 
 -10   1  12       29.05       31.16     17.12 o 
  -9   1  12     1170.30     1125.73     38.64 o 
  -8   1  12      905.14      898.50     30.35 o 
  -7   1  12     2283.02     2294.56     84.68 o 
  -6   1  12       53.67       52.99     14.61 o 
  -5   1  12       40.01       96.10     20.73 o 
  -4   1  12      936.73      857.77     28.30 o 
  -3   1  12       78.06       97.73      9.60 o 
  -2   1  12     6116.05     6002.66    166.05 o 
  -1   1  12       36.10       61.42     13.70 o 
   0   1  12      823.58      902.02     38.08 o 
   1   1  12     4892.13     5137.25    212.20 o 
   2   1  12       23.18       38.68     12.75 o 
   3   1  12      275.50      297.77     26.77 o 
   4   1  12      915.72      842.78     71.24 o 
   5   1  12     1852.46     1823.30     59.15 o 
   6   1  12      742.68      734.54     26.47 o 
   7   1  12       15.20       12.10      6.61 o 
   8   1  12      773.15      765.29     37.68 o 
   9   1  12       19.36       13.55      7.02 o 
  10   1  12      883.56      862.82     51.87 o 
  11   1  12        7.28       16.04      7.70 o 
  12   1  12      259.69      293.60     16.52 o 
 -14   2  12       18.83       16.49     13.27 o 
 -13   2  12        2.94       -3.60      8.23 o 
 -12   2  12      474.71      492.68     38.04 o 
 -11   2  12        3.09       11.15      6.46 o 
 -10   2  12      295.69      257.90     14.29 o 
  -9   2  12     3443.22     3383.76    102.55 o 
  -8   2  12       65.81       70.97      9.82 o 
  -7   2  12     3479.73     3315.13    100.00 o 
  -6   2  12     1223.30     1133.51     36.11 o 
  -5   2  12     2665.73     2585.42     76.66 o 
  -4   2  12       88.36      158.41      9.07 o 
  -3   2  12     4133.24     4543.77    130.06 o 
  -2   2  12        1.45       16.48      4.73 o 
  -1   2  12      257.87      259.03     24.75 o 
   0   2  12    14252.98    15373.09    495.58 o 
   1   2  12      422.04      369.84     51.34 o 
   2   2  12       48.30       57.89     13.76 o 
   3   2  12       83.75       62.19     12.69 o 
   4   2  12     1322.11     1281.81     72.75 o 
   5   2  12        4.33       24.05      7.76 o 
   6   2  12     1344.55     1315.51     44.97 o 
   7   2  12        2.77       18.93     15.15 o 
   8   2  12     3577.24     3518.08    113.93 o 
   9   2  12     1665.85     1776.65     63.20 o 
  10   2  12        0.31        6.57      7.91 o 
  11   2  12      229.86      299.82     27.95 o 
 -14   3  12      208.53      221.80     17.68 o 
 -13   3  12      123.61       70.02     24.47 o 
 -12   3  12       13.25        0.99      6.57 o 
 -11   3  12     1061.07     1026.17     35.07 o 
 -10   3  12      421.43      381.45     19.81 o 
  -9   3  12     1448.95     1361.91     44.81 o 
  -8   3  12       20.76       36.10     10.35 o 
  -7   3  12     2240.91     2162.35     65.08 o 
  -6   3  12        4.08       -1.65      7.89 o 
  -5   3  12     1134.96     1095.13     35.19 o 
  -4   3  12      618.84      621.91     30.49 o 
  -3   3  12       43.11       45.79      6.88 o 
  -2   3  12        4.22       20.65     14.48 o 
  -1   3  12      790.83      797.37     29.90 o 
   0   3  12       36.46       50.97      9.94 o 
   1   3  12        0.96       27.09      4.57 o 
   2   3  12      295.09      309.11     25.39 o 
   3   3  12      143.45      130.79     21.86 o 
   4   3  12     8707.66     8339.29    261.70 o 
   5   3  12     1693.60     1567.26     52.41 o 
   6   3  12      130.10      138.22     16.89 o 
   7   3  12     1868.94     1830.35     69.01 o 
   8   3  12       85.43       81.14     13.34 o 
   9   3  12      471.31      484.76     39.76 o 
  10   3  12      284.82      268.49     14.60 o 
  11   3  12      266.56      264.27     19.45 o 
 -13   4  12      110.46       77.20     14.89 o 
 -12   4  12      194.88      207.00     15.26 o 
 -11   4  12      601.33      578.07     26.76 o 
 -10   4  12      280.09      251.69     13.29 o 
  -9   4  12        1.33       -5.95      5.95 o 
  -8   4  12     1168.57     1119.19     36.48 o 
  -7   4  12       44.77       37.66      6.34 o 
  -6   4  12     1987.74     1978.77     53.23 o 
  -5   4  12       28.33       15.88     13.18 o 
  -4   4  12      969.92     1000.72     29.06 o 
  -3   4  12     1941.13     2008.43     52.10 o 
  -2   4  12       36.27       15.80      9.01 o 
  -1   4  12       37.80       40.46      7.80 o 
   0   4  12     1488.80     1416.43     84.03 o 
   1   4  12      647.02      655.16     24.25 o 
   2   4  12      186.78      194.22     15.72 o 
   3   4  12      130.18      138.06     22.79 o 
   4   4  12      726.25      693.09     34.45 o 
   5   4  12      277.70      283.07     20.57 o 
   6   4  12     6254.45     6112.23    194.67 o 
   7   4  12      855.66      818.48     30.12 o 
   8   4  12       31.54       43.39     10.18 o 
   9   4  12      780.89      795.58     29.99 o 
  10   4  12       29.82       26.26     15.85 o 
  11   4  12       80.34       72.50     18.85 o 
 -13   5  12       14.58        7.24     11.32 o 
 -12   5  12      980.78      965.37     47.81 o 
 -11   5  12       13.39       21.19     16.53 o 
 -10   5  12      309.76      271.05     19.24 o 
  -9   5  12        6.59        5.94     15.36 o 
  -8   5  12       79.53       75.90     26.10 o 
  -7   5  12      110.98      113.69     17.86 o 
  -6   5  12     3966.71     4067.20    120.05 o 
  -5   5  12        1.76       24.41     11.69 o 
  -4   5  12     1358.57     1402.23     44.87 o 
  -3   5  12      540.89      528.21     17.45 o 
  -2   5  12     5106.99     5164.30    169.10 o 
  -1   5  12        3.36        9.83     13.32 o 
   0   5  12       43.94       52.07      4.56 o 
   1   5  12       52.40       62.57     11.82 o 
   2   5  12     8052.32     8345.31    225.45 o 
   3   5  12      376.11      382.41     47.93 o 
   4   5  12       93.42       81.33      8.77 o 
   5   5  12      449.66      412.87     39.85 o 
   6   5  12     1473.99     1392.68     47.30 o 
   7   5  12      123.37      106.10     13.09 o 
   8   5  12      133.02      149.37     41.90 o 
   9   5  12      192.35      174.48     19.60 o 
  10   5  12       58.60       72.11     11.42 o 
 -12   6  12       15.48       30.70     10.49 o 
 -11   6  12        0.06       -1.82      8.72 o 
 -10   6  12      255.53      276.69     17.44 o 
  -9   6  12      338.90      405.09     24.11 o 
  -8   6  12      713.14      729.47     30.34 o 
  -7   6  12      121.76      132.08     11.12 o 
  -6   6  12      383.62      328.01     17.30 o 
  -5   6  12      689.18      646.22     43.85 o 
  -4   6  12      193.97      202.09     46.45 o 
  -3   6  12      909.05      942.10     31.18 o 
  -2   6  12      494.67      470.43     28.44 o 
  -1   6  12      300.95      316.66     26.52 o 
   0   6  12      438.65      416.40     34.44 o 
   1   6  12     1642.75     1581.64     56.37 o 
   2   6  12      605.06      601.11     45.14 o 
   3   6  12      952.11      925.53     32.94 o 
   4   6  12       57.39       51.66      6.61 o 
   5   6  12       24.43       56.76     18.18 o 
   6   6  12      882.39      915.78     61.04 o 
   7   6  12       47.28       33.50     13.23 o 
   8   6  12      697.86      710.39     30.40 o 
   9   6  12      469.04      529.19    146.91 o 
  10   6  12      104.60      125.91     11.76 o 
 -11   7  12       72.74       95.42     27.89 o 
 -10   7  12       79.76       58.93     11.35 o 
  -9   7  12      219.03      216.89     21.11 o 
  -8   7  12      225.88      216.62     14.68 o 
  -7   7  12        0.06       -1.07      7.30 o 
  -6   7  12        4.22        9.56     29.84 o 
  -5   7  12      715.04      716.90     64.72 o 
  -4   7  12       82.87       77.47     22.65 o 
  -3   7  12     1789.12     1657.57     70.65 o 
  -2   7  12      962.33      893.41     40.77 o 
  -1   7  12       61.11       63.97     25.18 o 
   0   7  12      141.67      144.88     17.50 o 
   1   7  12     1669.70     1535.95     63.63 o 
   2   7  12     2733.37     2634.72    191.58 o 
   3   7  12      192.24      195.37     34.21 o 
   4   7  12      762.62      747.85     30.82 o 
   5   7  12       79.14       72.43     13.97 o 
   6   7  12       85.74       79.61      8.74 o 
   7   7  12      367.85      323.32     40.72 o 
   8   7  12      608.88      642.97    160.47 o 
   9   7  12      476.06      567.39    231.73 o 
 -10   8  12      265.01      296.13     50.95 o 
  -9   8  12       63.69       99.12     19.29 o 
  -8   8  12        0.31      -10.05     10.05 o 
  -7   8  12      148.69      115.95     29.78 o 
  -6   8  12      213.21      212.22     30.85 o 
  -5   8  12        6.96       17.46     28.77 o 
  -4   8  12       78.63       64.77     20.89 o 
  -3   8  12      646.49      543.08    122.30 o 
  -2   8  12      207.98      186.68     24.88 o 
  -1   8  12      329.71      351.77     28.16 o 
   0   8  12      163.48      176.59     22.23 o 
   1   8  12       20.21       41.99     12.99 o 
   2   8  12      162.49      171.87     17.15 o 
   3   8  12      175.07      155.60     48.02 o 
   4   8  12        7.72       24.21      8.81 o 
   5   8  12      164.51      135.91     32.75 o 
   6   8  12      195.78      225.66     42.37 o 
   7   8  12       43.19       55.56     27.58 o 
   8   8  12      256.30      378.12     55.89 o 
  -9   9  12       14.64       31.32     18.27 o 
  -8   9  12      197.63      221.13     19.59 o 
  -7   9  12        3.26       64.02     18.84 o 
  -6   9  12      400.88      479.64    133.65 o 
  -5   9  12      542.10      628.11     79.57 o 
  -4   9  12        0.60       34.90     54.79 o 
  -3   9  12      182.29      224.79     75.58 o 
  -2   9  12      110.22      112.49     20.96 o 
  -1   9  12        4.93       -6.73     24.78 o 
   0   9  12      180.78      207.14     36.09 o 
   1   9  12      570.51      601.69     52.76 o 
   2   9  12        0.51        5.25     15.89 o 
   3   9  12       11.55       21.21      7.50 o 
   4   9  12       39.73       34.29      9.56 o 
   5   9  12      253.26      275.71     20.81 o 
   6   9  12        1.72        0.34     20.34 o 
  -7  10  12       81.69      141.49    101.27 o 
  -6  10  12       20.33       59.41     64.41 o 
  -5  10  12       53.62      112.39     48.84 o 
  -4  10  12       67.92      145.69     27.59 o 
  -3  10  12       74.50       61.16     59.20 o 
  -2  10  12       87.47       85.70     56.16 o 
  -1  10  12      794.68      897.30     86.44 o 
   0  10  12      415.65       36.10    108.04 o 
   1  10  12       57.45       77.01     17.40 o 
   2  10  12       77.03      108.67     15.73 o 
   3  10  12      488.23      490.72     52.30 o 
   4  10  12       12.02       29.40     16.36 o 
   5  10  12      149.55        2.91    178.69 o 
  -4  11  12      117.49      325.41    276.02 o 
  -3  11  12      393.56      331.63     53.75 o 
  -2  11  12      968.46      895.65    153.99 o 
  -1  11  12      191.42      176.09     63.42 o 
   0  11  12       21.17       49.52     25.99 o 
   1  11  12       46.04       57.40     30.64 o 
 -13   0  13     1037.55     1020.30     51.01 o 
 -11   0  13     1205.82     1201.33     57.64 o 
  -9   0  13     2114.98     2180.33     96.78 o 
  -7   0  13     2962.29     2700.24    118.89 o 
  -5   0  13        5.91        7.13      7.57 o 
  -3   0  13     2136.56     1969.86     84.32 o 
  -1   0  13     4958.94     5274.49    263.28 o 
   1   0  13      596.16      850.75    114.24 o 
   3   0  13      705.41      598.68    151.23 o 
   5   0  13     6433.07     6368.43    277.10 o 
   7   0  13     3494.57     3285.00    214.78 o 
   9   0  13       15.56       -1.27      8.87 o 
  11   0  13       81.79      102.59     15.14 o 
 -14   1  13        1.48       21.87     18.10 o 
 -13   1  13       39.96       47.02     12.10 o 
 -12   1  13      381.68      366.67     19.36 o 
 -11   1  13      435.77      444.21     18.63 o 
 -10   1  13       92.15       85.42      7.78 o 
  -9   1  13        0.93        5.80      8.01 o 
  -8   1  13        3.31       10.52     12.31 o 
  -7   1  13     2972.18     2618.93     89.07 o 
  -6   1  13       10.05       17.47     11.25 o 
  -5   1  13      683.80      688.39     34.78 o 
  -4   1  13     6243.41     6336.39    178.48 o 
  -3   1  13     1180.28     1154.51     36.36 o 
  -2   1  13     2279.63     2416.66     78.41 o 
  -1   1  13     4642.94     4376.48    162.88 o 
   0   1  13       73.93      111.26     20.99 o 
   1   1  13     4123.05     4074.11    169.77 o 
   2   1  13      267.98      278.94     43.26 o 
   3   1  13       40.31       31.88     11.94 o 
   4   1  13      793.27      861.29     82.43 o 
   5   1  13      399.78      374.46     59.71 o 
   6   1  13       19.56       43.17     10.19 o 
   7   1  13      495.17      533.87     22.31 o 
   8   1  13      497.49      510.49     32.05 o 
   9   1  13       85.18       86.50      8.43 o 
  10   1  13        6.67        1.63     10.77 o 
  11   1  13     1112.44     1152.97    102.95 o 
 -14   2  13        3.23        8.19      9.83 o 
 -13   2  13      311.90      336.18     16.38 o 
 -12   2  13      176.85      221.71     17.76 o 
 -11   2  13      117.89      102.20     10.72 o 
 -10   2  13      125.40      119.35     11.08 o 
  -9   2  13      680.82      653.98     24.29 o 
  -8   2  13        3.82       21.07     10.46 o 
  -7   2  13     1131.54     1010.54     34.81 o 
  -6   2  13       49.70       46.95     13.86 o 
  -5   2  13      223.77      222.09     11.65 o 
  -4   2  13     3301.40     3260.04     95.07 o 
  -3   2  13      987.37     1081.29     41.76 o 
  -2   2  13      649.32      574.72     22.09 o 
  -1   2  13      194.49      142.69     29.94 o 
   0   2  13      182.93      397.31     49.27 o 
   1   2  13      204.83      213.02     29.64 o 
   2   2  13      846.98      833.67     28.09 o 
   3   2  13      802.69      771.93     32.82 o 
   4   2  13     2229.22     2142.46     67.95 o 
   5   2  13      101.61      125.86     15.54 o 
   6   2  13      562.76      561.23     79.42 o 
   7   2  13     1609.32     1547.58     52.55 o 
   8   2  13       30.11       27.53     10.47 o 
   9   2  13      126.21      118.74     11.81 o 
  10   2  13      137.64      122.66     10.32 o 
  11   2  13      629.79      711.98     46.79 o 
 -13   3  13      127.41      118.51     15.90 o 
 -12   3  13      358.39      436.49     23.28 o 
 -11   3  13      317.90      289.25     17.67 o 
 -10   3  13      185.31      171.30     13.88 o 
  -9   3  13     2198.20     2159.20     66.98 o 
  -8   3  13      852.34      772.66     44.54 o 
  -7   3  13      942.32      930.44     36.03 o 
  -6   3  13       17.66       10.65      8.19 o 
  -5   3  13     4198.70     3992.10    115.50 o 
  -4   3  13     5347.35     5022.38    143.87 o 
  -3   3  13     1410.84     1412.52     74.02 o 
  -2   3  13     1423.63     1264.05     93.69 o 
  -1   3  13     2203.87     2279.66     78.12 o 
   0   3  13      191.01      235.60     47.83 o 
   1   3  13     1227.99     1225.27     63.44 o 
   2   3  13      912.35      892.64     42.06 o 
   3   3  13      742.74      801.90     34.65 o 
   4   3  13      172.56      191.91     16.98 o 
   5   3  13      797.56      854.00     79.88 o 
   6   3  13      479.49      390.18     62.50 o 
   7   3  13      163.42      153.98     32.16 o 
   8   3  13       42.11       35.04     12.33 o 
   9   3  13     1261.94     1312.28     46.27 o 
  10   3  13        2.91        0.26     12.32 o 
  11   3  13      239.56      236.24     14.50 o 
 -13   4  13       30.28       36.75     13.63 o 
 -12   4  13      503.45      452.14     23.50 o 
 -11   4  13      633.75      624.11     28.28 o 
 -10   4  13      148.84      149.05     10.56 o 
  -9   4  13        2.27       -8.02      8.02 o 
  -8   4  13      625.96      630.97     29.63 o 
  -7   4  13     1153.97     1162.05     37.41 o 
  -6   4  13      909.70      860.44     49.25 o 
  -5   4  13      829.63      789.05     36.31 o 
  -4   4  13     1302.57     1264.18     58.88 o 
  -3   4  13      151.35      150.56     19.14 o 
  -2   4  13       30.26       21.72     11.74 o 
  -1   4  13     1270.47     1265.16     45.33 o 
   0   4  13     2406.80     2237.25     89.76 o 
   1   4  13     1121.65     1124.01     44.72 o 
   2   4  13      122.42      166.87     18.29 o 
   3   4  13      148.82      135.10     24.32 o 
   4   4  13        5.29       13.72     14.62 o 
   5   4  13      110.08      105.41     10.83 o 
   6   4  13      371.03      390.17     16.79 o 
   7   4  13      121.98      137.77     30.10 o 
   8   4  13      153.42      146.16     23.82 o 
   9   4  13      672.02      681.54     26.97 o 
  10   4  13      150.75      151.59     17.92 o 
 -12   5  13        0.14       12.88     10.48 o 
 -11   5  13      627.67      714.04     50.12 o 
 -10   5  13       57.02       97.06     19.88 o 
  -9   5  13       15.66       33.26     21.68 o 
  -8   5  13      478.85      521.74     23.44 o 
  -7   5  13      329.35      291.64     16.46 o 
  -6   5  13      526.82      530.48     29.13 o 
  -5   5  13      709.05      695.14     51.98 o 
  -4   5  13        0.08       13.73      6.42 o 
  -3   5  13     1756.22     1685.63     71.28 o 
  -2   5  13      307.91      307.87     27.50 o 
  -1   5  13     1981.38     1907.43     75.80 o 
   0   5  13      320.62      274.96     11.47 o 
   1   5  13     2312.82     2266.43     71.27 o 
   2   5  13       47.21       65.16      6.09 o 
   3   5  13        9.67       19.53      7.84 o 
   4   5  13      584.11      494.06     27.39 o 
   5   5  13     2630.38     2465.06     82.62 o 
   6   5  13        3.29       11.16      5.72 o 
   7   5  13       56.91       61.66     10.60 o 
   8   5  13       77.55       81.60     42.41 o 
   9   5  13      120.28      169.83     22.99 o 
  10   5  13      118.13      139.12     13.19 o 
 -12   6  13       19.28       21.18     28.10 o 
 -11   6  13      177.37      139.71     38.16 o 
 -10   6  13       94.99       88.77     27.44 o 
  -9   6  13     3197.53     3150.70    114.97 o 
  -8   6  13      280.61      320.92     35.50 o 
  -7   6  13     1194.95     1200.63     56.85 o 
  -6   6  13        9.61       46.87     27.57 o 
  -5   6  13     2333.61     2190.25     70.15 o 
  -4   6  13      121.99      128.03     26.93 o 
  -3   6  13     5435.63     5330.86    206.64 o 
  -2   6  13      162.19      156.02     27.51 o 
  -1   6  13        1.60       15.76      9.86 o 
   0   6  13      479.21      439.39     40.29 o 
   1   6  13      181.26      189.68     10.06 o 
   2   6  13      322.22      311.08     27.82 o 
   3   6  13     3327.05     3236.62    105.02 o 
   4   6  13      720.31      743.35     27.26 o 
   5   6  13       95.85      102.12     10.50 o 
   6   6  13      228.09      258.08     35.50 o 
   7   6  13       68.37       63.98     19.17 o 
   8   6  13      585.46      676.38    163.78 o 
   9   6  13      867.68      944.75     39.56 o 
 -11   7  13        6.04       36.18     10.37 o 
 -10   7  13      257.73      291.96     44.30 o 
  -9   7  13       88.90      100.77     35.25 o 
  -8   7  13      858.56      844.02     35.89 o 
  -7   7  13     1259.75     1238.97     48.81 o 
  -6   7  13      318.43      253.40     35.83 o 
  -5   7  13      870.79      812.16     47.81 o 
  -4   7  13     1622.70     1558.56     93.55 o 
  -3   7  13      324.13      300.61     17.62 o 
  -2   7  13      414.42      455.47     46.98 o 
  -1   7  13        6.58       20.00     16.15 o 
   0   7  13       12.15       16.11     18.45 o 
   1   7  13      909.10      950.43     41.98 o 
   2   7  13       17.24       31.58     12.34 o 
   3   7  13        1.77        5.91     11.59 o 
   4   7  13      774.54      708.66     43.85 o 
   5   7  13      835.27      842.54     76.56 o 
   6   7  13        1.32       23.90      9.65 o 
   7   7  13      195.92      208.88     39.34 o 
   8   7  13       15.75       30.26     22.16 o 
 -10   8  13       73.92       51.36     22.23 o 
  -9   8  13       92.83       95.07     21.39 o 
  -8   8  13        6.24        1.40     37.32 o 
  -7   8  13     1162.46     1065.82     62.76 o 
  -6   8  13      161.79      196.83     28.73 o 
  -5   8  13     1046.17     1091.22    186.67 o 
  -4   8  13      130.59      115.31     50.21 o 
  -3   8  13       21.80       79.48     48.87 o 
  -2   8  13      167.34      154.38     26.62 o 
  -1   8  13      114.96      140.90     30.61 o 
   0   8  13      210.94      158.02     20.24 o 
   1   8  13      129.49      113.36      9.56 o 
   2   8  13     2013.92     2106.82    125.44 o 
   3   8  13        0.18       -3.49     18.94 o 
   4   8  13       30.33       15.44     29.98 o 
   5   8  13       17.59        2.25     13.61 o 
   6   8  13      279.24      248.71     26.85 o 
   7   8  13      226.75      224.75     88.19 o 
  -8   9  13      211.15      245.69     57.45 o 
  -7   9  13      479.65      434.11     71.97 o 
  -6   9  13      134.94      145.31     28.96 o 
  -5   9  13      256.98      234.59     43.99 o 
  -4   9  13      225.59      292.11    103.43 o 
  -3   9  13      202.45      176.80     86.87 o 
  -2   9  13       59.56       58.86     20.70 o 
  -1   9  13      443.94      429.71     45.47 o 
   0   9  13       16.38       32.32     35.18 o 
   1   9  13      223.43      253.31     61.59 o 
   2   9  13      785.78      757.65     52.68 o 
   3   9  13       25.10       25.79     16.89 o 
   4   9  13       60.70       51.01      8.17 o 
   5   9  13        0.60        2.22     10.35 o 
   6   9  13       47.44       74.36     30.82 o 
  -6  10  13      347.69      364.45    124.00 o 
  -5  10  13       32.70       52.70     62.41 o 
  -4  10  13      276.99      255.03     78.26 o 
  -3  10  13      107.31      114.08     23.84 o 
  -2  10  13      317.27      369.66    111.13 o 
  -1  10  13      390.26      156.89    233.89 o 
   0  10  13        0.00       12.92     23.44 o 
   1  10  13        0.55        7.70     24.95 o 
   2  10  13        0.60       -0.67     13.42 o 
   3  10  13        2.99       13.08     21.41 o 
   4  10  13        0.09       23.53     24.10 o 
  -2  11  13       80.81      -56.66    230.98 o 
  -1  11  13       12.94      262.94    264.40 o 
 -14   0  14      483.84      517.78     31.24 o 
 -12   0  14      600.14      578.89     32.37 o 
 -10   0  14     3784.33     3643.90    157.98 o 
  -8   0  14      764.76      684.58     44.87 o 
  -6   0  14       46.42       49.75     30.40 o 
  -4   0  14        7.64       20.38     17.21 o 
  -2   0  14     3504.04     3911.58    197.03 o 
   0   0  14     6765.15     6138.50    343.36 o 
   2   0  14       90.29       98.90     18.03 o 
   4   0  14       27.13       20.13      7.59 o 
   6   0  14     5122.83     5075.22    226.23 o 
   8   0  14     1611.87     1546.39    113.16 o 
  10   0  14      913.88      951.82    128.47 o 
 -14   1  14       34.85       47.92      9.09 o 
 -13   1  14       93.41       85.15     13.32 o 
 -12   1  14      736.23      791.47     28.80 o 
 -11   1  14        8.61       24.85     16.44 o 
 -10   1  14      515.28      492.27     40.80 o 
  -9   1  14        5.40        9.35     16.21 o 
  -8   1  14     1105.05     1047.01     66.74 o 
  -7   1  14      152.09      182.40     27.93 o 
  -6   1  14      492.89      480.34     36.72 o 
  -5   1  14     4834.92     4868.57    140.00 o 
  -4   1  14     1698.51     1529.35     51.27 o 
  -3   1  14     1017.75      948.36     30.98 o 
  -2   1  14       13.02       31.05     12.75 o 
  -1   1  14     6414.05     6579.76    242.52 o 
   0   1  14      169.64      210.13     38.11 o 
   1   1  14     1719.83     1687.31     91.21 o 
   2   1  14     7510.20     7184.59    217.80 o 
   3   1  14      529.34      491.27     19.00 o 
   4   1  14       74.34       81.24     17.94 o 
   5   1  14      480.24      455.25     29.43 o 
   6   1  14      324.56      322.31     36.50 o 
   7   1  14      662.36      614.23     36.82 o 
   8   1  14      296.97      313.31     22.49 o 
   9   1  14        8.37       31.09      6.83 o 
  10   1  14        6.37       13.72      7.16 o 
  11   1  14       43.41       69.12     13.59 o 
 -13   2  14      711.88      739.39     28.28 o 
 -12   2  14        0.23       -1.55     11.59 o 
 -11   2  14     1302.56     1272.47     64.49 o 
 -10   2  14       30.52       24.94      7.53 o 
  -9   2  14      239.71      202.57     14.42 o 
  -8   2  14       57.00       61.08      9.26 o 
  -7   2  14      352.10      387.55     25.46 o 
  -6   2  14       81.79       83.79     10.55 o 
  -5   2  14      450.18      423.91     17.03 o 
  -4   2  14      269.05      226.04     25.21 o 
  -3   2  14       48.93       44.53      7.08 o 
  -2   2  14      539.44      576.16     47.84 o 
  -1   2  14      710.62      755.07     64.70 o 
   0   2  14    11201.33    11809.36    454.51 o 
   1   2  14     1038.63      954.43     66.82 o 
   2   2  14        2.97        0.64      4.88 o 
   3   2  14     7425.78     7096.29    219.08 o 
   4   2  14      152.89      173.95     12.35 o 
   5   2  14     2527.70     2506.67     81.68 o 
   6   2  14      256.56      266.15     53.36 o 
   7   2  14      217.31      248.54     50.59 o 
   8   2  14       98.91      100.66      8.72 o 
   9   2  14      108.60      130.27     12.98 o 
  10   2  14       44.62       56.05     14.01 o 
  11   2  14       39.24       52.74     11.61 o 
 -13   3  14        5.37       23.94     17.51 o 
 -12   3  14       76.08       85.06     11.95 o 
 -11   3  14       21.05       26.17     10.72 o 
 -10   3  14       22.92       29.70     13.44 o 
  -9   3  14      691.16      645.59     34.58 o 
  -8   3  14      881.47      831.17     33.01 o 
  -7   3  14      628.83      629.96     26.45 o 
  -6   3  14     1534.02     1493.16     47.19 o 
  -5   3  14      136.49      109.34     21.79 o 
  -4   3  14     5225.51     5151.42    147.46 o 
  -3   3  14      465.57      437.61     35.48 o 
  -2   3  14      252.01      305.42     40.31 o 
  -1   3  14     1773.16     1696.85     68.44 o 
   0   3  14      886.46      890.59     56.81 o 
   1   3  14      689.11      611.95     23.71 o 
   2   3  14       55.81       29.20     10.51 o 
   3   3  14        0.03        7.33     14.58 o 
   4   3  14     1637.44     1666.24     83.91 o 
   5   3  14      236.38      201.71     32.95 o 
   6   3  14       62.73       40.40     17.83 o 
   7   3  14     1984.29     1844.02     62.16 o 
   8   3  14      318.30      302.66     15.34 o 
   9   3  14        8.63       24.54      8.73 o 
  10   3  14       38.88       41.08      8.19 o 
 -13   4  14       48.26       50.93     12.58 o 
 -12   4  14       18.17       43.96     23.72 o 
 -11   4  14      136.54      135.53     12.94 o 
 -10   4  14      461.33      476.10     30.76 o 
  -9   4  14      604.61      577.81     52.08 o 
  -8   4  14     1345.94     1272.07     48.75 o 
  -7   4  14      145.47      141.39     28.24 o 
  -6   4  14      218.21      206.14     12.48 o 
  -5   4  14      260.51      251.60     18.86 o 
  -4   4  14      514.46      541.76     38.70 o 
  -3   4  14      451.63      479.99     30.94 o 
  -2   4  14     6115.02     5931.32    247.27 o 
  -1   4  14     2216.05     2286.74    113.59 o 
   0   4  14     2760.88     2875.09     99.85 o 
   1   4  14      553.85      564.13     47.12 o 
   2   4  14     2269.21     2183.50    101.57 o 
   3   4  14       76.51       82.55     18.96 o 
   4   4  14      243.33      230.14     11.83 o 
   5   4  14       34.58       42.36      8.23 o 
   6   4  14        2.05        9.21      6.22 o 
   7   4  14      375.92      390.00     93.76 o 
   8   4  14     1859.77     1824.70     61.97 o 
   9   4  14        0.03        2.80      6.68 o 
  10   4  14        0.27       21.22      9.45 o 
 -12   5  14       84.72       98.38     12.72 o 
 -11   5  14      124.87      116.29     16.15 o 
 -10   5  14        1.30       14.07     15.42 o 
  -9   5  14      699.58      712.70     49.27 o 
  -8   5  14     1252.33     1321.98     50.07 o 
  -7   5  14      550.10      519.19     27.55 o 
  -6   5  14     3157.95     3163.31     96.16 o 
  -5   5  14     1031.41     1020.48     53.92 o 
  -4   5  14      192.01      196.08     24.39 o 
  -3   5  14      919.40      968.47     44.32 o 
  -2   5  14     1075.78     1020.46     72.11 o 
  -1   5  14      488.07      477.18     22.84 o 
   0   5  14      402.67      418.78     16.07 o 
   1   5  14      894.97      758.19     29.37 o 
   2   5  14      716.56      752.31     62.09 o 
   3   5  14     1361.01     1288.49     57.92 o 
   4   5  14      457.53      459.68     22.72 o 
   5   5  14       20.32       20.35      7.58 o 
   6   5  14      105.08      112.54     19.38 o 
   7   5  14       17.39        3.85      8.26 o 
   8   5  14       54.27       75.13     19.10 o 
   9   5  14        0.15       -7.03      7.03 o 
 -12   6  14      267.89      245.87     23.59 o 
 -11   6  14       50.22       93.15     38.81 o 
 -10   6  14       14.27       37.50     24.43 o 
  -9   6  14       84.37       96.24     13.98 o 
  -8   6  14        0.14       11.28     11.64 o 
  -7   6  14       67.87       70.93     18.13 o 
  -6   6  14      582.77      588.30     62.47 o 
  -5   6  14      516.27      498.57     45.41 o 
  -4   6  14     2578.33     2456.07     87.02 o 
  -3   6  14      704.21      754.79     80.34 o 
  -2   6  14      636.18      644.91     35.24 o 
  -1   6  14      165.07      184.88     14.63 o 
   0   6  14      752.10      694.22     28.89 o 
   1   6  14      421.34      447.22     27.33 o 
   2   6  14      624.08      544.97     56.44 o 
   3   6  14        2.07       36.68     24.04 o 
   4   6  14       41.58       47.71     20.02 o 
   5   6  14       88.72      101.96     13.39 o 
   6   6  14       97.39       80.63     15.62 o 
   7   6  14        0.15        4.16     28.93 o 
   8   6  14       92.57      126.89     22.22 o 
   9   6  14      140.74      147.59     45.12 o 
 -11   7  14       76.20       58.88     47.37 o 
 -10   7  14      184.09      176.73     35.23 o 
  -9   7  14      655.49      706.43     38.79 o 
  -8   7  14      852.24      873.47     76.95 o 
  -7   7  14      561.64      514.41    122.76 o 
  -6   7  14        0.02        7.39     17.58 o 
  -5   7  14      389.78      299.19     32.70 o 
  -4   7  14      331.95      312.50     51.06 o 
  -3   7  14      421.50      344.90     46.13 o 
  -2   7  14     1478.50     1393.67     87.58 o 
  -1   7  14      849.93      831.61     48.44 o 
   0   7  14       89.20      110.41     13.63 o 
   1   7  14      125.34      110.16     10.48 o 
   2   7  14      561.44      607.84     71.23 o 
   3   7  14      229.50      220.56     27.57 o 
   4   7  14     1627.98     1486.65    113.65 o 
   5   7  14       21.89       26.97      7.20 o 
   6   7  14      120.32      129.83     15.56 o 
   7   7  14       17.93       19.69     20.42 o 
   8   7  14      499.05      511.90     80.14 o 
 -10   8  14        2.35       87.16    226.63 o 
  -9   8  14       57.80       48.35     13.47 o 
  -8   8  14       53.17       32.72     27.88 o 
  -7   8  14      148.87      149.59     32.29 o 
  -6   8  14      242.82      273.20     42.17 o 
  -5   8  14       41.92       39.73     22.27 o 
  -4   8  14      533.61      474.79     41.76 o 
  -3   8  14      597.72      614.44     83.19 o 
  -2   8  14      403.17      505.64     70.90 o 
  -1   8  14      571.20      569.77     42.99 o 
   0   8  14     1537.28     1617.53     89.53 o 
   1   8  14       26.44       37.55     11.91 o 
   2   8  14      135.48      172.10     20.13 o 
   3   8  14      147.77      173.87     23.78 o 
   4   8  14      190.25      192.72     12.84 o 
   5   8  14       69.36       89.26     14.32 o 
   6   8  14       88.08      112.09     10.49 o 
   7   8  14       58.32       68.22     17.39 o 
  -8   9  14        4.28      -13.94     21.09 o 
  -7   9  14      110.00       79.45     47.70 o 
  -6   9  14        0.46       25.76     27.98 o 
  -5   9  14       86.28       93.68     25.00 o 
  -4   9  14      517.23      482.83     95.66 o 
  -3   9  14       15.04       47.22     24.14 o 
  -2   9  14      164.41      161.10     26.74 o 
  -1   9  14      374.29      406.70     49.63 o 
   0   9  14      145.13      158.22     23.12 o 
   1   9  14      944.93      911.84    107.01 o 
   2   9  14      226.55      236.15     20.43 o 
   3   9  14      426.63      381.96     40.25 o 
   4   9  14      177.42      178.68     32.54 o 
   5   9  14      337.78      296.74     22.99 o 
  -6  10  14       10.62       42.56     25.17 o 
  -5  10  14       13.90       19.80     31.72 o 
  -4  10  14      137.80      166.42     29.11 o 
  -3  10  14      313.24      433.87     40.94 o 
  -2  10  14      319.55      365.24     37.42 o 
  -1  10  14        1.49      297.81    274.57 o 
   0  10  14     1562.38     1670.21    168.17 o 
   1  10  14        2.87       -7.76     19.29 o 
   2  10  14      143.05      110.67     38.37 o 
   3  10  14      296.14      262.71     82.58 o 
 -13   0  15      790.44      697.94     40.90 o 
 -11   0  15      223.03      234.77     22.73 o 
  -9   0  15     6361.61     6303.29    257.47 o 
  -7   0  15       90.10       80.93     26.00 o 
  -5   0  15      754.70      689.91     35.13 o 
  -3   0  15     1004.30      932.50     43.74 o 
  -1   0  15      136.26      141.32     53.85 o 
   1   0  15       85.41       41.24     17.36 o 
   3   0  15     3561.18     3222.16    141.07 o 
   5   0  15     3048.63     3058.86    137.34 o 
   7   0  15      574.65      530.02     30.27 o 
   9   0  15     1530.10     1600.24    131.99 o 
 -13   1  15       41.09       57.70      8.72 o 
 -12   1  15       97.14       93.86      9.01 o 
 -11   1  15        7.49        6.88     28.22 o 
 -10   1  15      148.15      167.63     11.65 o 
  -9   1  15      136.61      140.47     17.67 o 
  -8   1  15      119.92      111.05     13.24 o 
  -7   1  15     1220.66     1167.43     39.07 o 
  -6   1  15     1148.12     1085.30     36.17 o 
  -5   1  15     2760.37     2566.42     77.12 o 
  -4   1  15      649.96      643.35     23.03 o 
  -3   1  15       57.85       64.55     11.66 o 
  -2   1  15      610.56      709.07     40.63 o 
  -1   1  15        3.22       15.84     11.04 o 
   0   1  15       84.58       87.92     11.81 o 
   1   1  15     1118.96     1132.75    109.52 o 
   2   1  15      524.63      527.49     20.05 o 
   3   1  15      812.98      813.64     43.39 o 
   4   1  15     1807.53     1787.80     57.87 o 
   5   1  15        4.09        9.31     14.55 o 
   6   1  15     5149.60     4954.49    155.84 o 
   7   1  15      429.18      399.60     20.79 o 
   8   1  15      409.91      411.51     29.24 o 
   9   1  15      289.92      303.42     20.50 o 
  10   1  15       53.20       62.93     16.90 o 
 -13   2  15       22.34       76.35     11.48 o 
 -12   2  15      421.58      449.58     21.86 o 
 -11   2  15      367.68      372.56     26.48 o 
 -10   2  15     1093.13     1114.81     38.04 o 
  -9   2  15      288.04      284.97     24.82 o 
  -8   2  15     1687.36     1698.97     54.31 o 
  -7   2  15       27.88       28.73     14.10 o 
  -6   2  15      790.54      783.49     38.41 o 
  -5   2  15     1021.59     1062.81     42.42 o 
  -4   2  15       96.16      108.24     13.11 o 
  -3   2  15     1568.90     1664.80     51.20 o 
  -2   2  15     2089.79     2076.53     82.27 o 
  -1   2  15       20.77       25.77     19.11 o 
   0   2  15     1514.41     1547.85     64.11 o 
   1   2  15       28.09       36.81     22.38 o 
   2   2  15      786.77      736.09     32.97 o 
   3   2  15      598.28      575.96     21.39 o 
   4   2  15      840.40      825.23     57.52 o 
   5   2  15      253.13      268.05     44.52 o 
   6   2  15     3955.26     3856.58    124.49 o 
   7   2  15      488.81      461.22     37.57 o 
   8   2  15       15.83       13.95     12.70 o 
   9   2  15      553.46      535.70     29.96 o 
  10   2  15      293.29      351.42     18.24 o 
 -13   3  15     1345.67     1498.18    134.20 o 
 -12   3  15        8.62       18.50      9.70 o 
 -11   3  15      606.20      537.21     29.61 o 
 -10   3  15     1166.69     1160.78     39.58 o 
  -9   3  15        8.12       23.63     15.65 o 
  -8   3  15      417.83      349.52     25.61 o 
  -7   3  15     3813.58     3770.69    110.57 o 
  -6   3  15      249.13      220.18     11.93 o 
  -5   3  15      615.67      609.41     24.78 o 
  -4   3  15      233.07      273.68     20.42 o 
  -3   3  15        0.04       -8.17      8.17 o 
  -2   3  15      104.40      116.07     47.03 o 
  -1   3  15      439.95      458.51     65.86 o 
   0   3  15       92.36      100.37     35.97 o 
   1   3  15     1885.06     1779.36     63.59 o 
   2   3  15      196.94      186.45     22.29 o 
   3   3  15      587.62      558.89     29.21 o 
   4   3  15     1908.52     1799.16     79.37 o 
   5   3  15     1018.20     1003.65     70.09 o 
   6   3  15      174.66      196.40     22.09 o 
   7   3  15      205.89      198.53     45.08 o 
   8   3  15      141.58      135.39     10.29 o 
   9   3  15      106.50      113.60     10.42 o 
  10   3  15      672.64      714.12     28.69 o 
 -13   4  15        0.32        3.10     13.65 o 
 -12   4  15        7.89       28.40     17.19 o 
 -11   4  15       50.46       39.26     15.92 o 
 -10   4  15      477.20      496.56     36.71 o 
  -9   4  15      185.99      197.70     19.39 o 
  -8   4  15       20.26       24.11     12.78 o 
  -7   4  15     2864.56     2764.14     88.31 o 
  -6   4  15     1205.65     1156.58     42.76 o 
  -5   4  15     2259.19     2235.37     67.73 o 
  -4   4  15       92.50       97.43     11.65 o 
  -3   4  15        9.44        7.79      5.48 o 
  -2   4  15      491.59      539.55     52.69 o 
  -1   4  15      687.90      737.49     42.52 o 
   0   4  15      237.77      261.68     19.08 o 
   1   4  15     1875.13     1842.33     69.67 o 
   2   4  15      747.95      718.05     51.71 o 
   3   4  15     5869.56     5701.69    175.99 o 
   4   4  15      258.12      261.91     32.44 o 
   5   4  15      343.90      290.84     35.34 o 
   6   4  15      788.84      750.90     98.84 o 
   7   4  15      770.60      744.54     28.33 o 
   8   4  15      311.66      320.91     62.91 o 
   9   4  15       18.50       30.48      8.14 o 
  10   4  15      167.96      197.71     58.84 o 
 -12   5  15      228.87      217.55     22.99 o 
 -11   5  15      103.33      117.06     17.81 o 
 -10   5  15       58.64       19.74     18.82 o 
  -9   5  15        0.15       -1.37      9.08 o 
  -8   5  15      150.72      123.75     38.76 o 
  -7   5  15      400.79      442.16     31.15 o 
  -6   5  15      335.75      353.44     15.92 o 
  -5   5  15     1050.10     1078.32     48.82 o 
  -4   5  15      279.59      260.32     35.34 o 
  -3   5  15      591.85      560.47     27.96 o 
  -2   5  15      346.43      324.60     48.44 o 
  -1   5  15      127.65      110.75     17.82 o 
   0   5  15       61.49       57.44     26.95 o 
   1   5  15      165.58      172.46     16.89 o 
   2   5  15     2102.08     1895.13     90.19 o 
   3   5  15     1767.74     1736.48     81.28 o 
   4   5  15       10.22       28.66     11.04 o 
   5   5  15     2741.00     2746.96    163.18 o 
   6   5  15       92.96      100.24     11.05 o 
   7   5  15       17.27       15.35      6.41 o 
   8   5  15      103.63      127.00     34.63 o 
   9   5  15        1.34       -2.04     18.45 o 
 -11   6  15      909.24      979.47     47.76 o 
 -10   6  15        1.87       16.16     12.62 o 
  -9   6  15      828.60      832.84     36.13 o 
  -8   6  15      105.20      106.52     14.67 o 
  -7   6  15        2.62        9.83     12.02 o 
  -6   6  15       69.78       85.59     13.10 o 
  -5   6  15      415.89      418.16     49.55 o 
  -4   6  15      707.96      688.71     53.47 o 
  -3   6  15     1303.12     1346.51     58.03 o 
  -2   6  15     1641.98     1567.45     78.42 o 
  -1   6  15      378.49      378.65     31.04 o 
   0   6  15       37.77       56.35      8.49 o 
   1   6  15       64.80       67.90     16.67 o 
   2   6  15      392.68      334.07     34.65 o 
   3   6  15      955.01      941.06     72.75 o 
   4   6  15        2.90        3.32     14.78 o 
   5   6  15     1181.28     1165.75     45.78 o 
   6   6  15      477.05      500.04     65.40 o 
   7   6  15       72.07       81.62     24.96 o 
   8   6  15      121.57      149.08     63.54 o 
 -10   7  15      174.98      211.65     19.54 o 
  -9   7  15        3.31       17.08     23.07 o 
  -8   7  15      266.41      288.25    107.66 o 
  -7   7  15      367.40      339.53     28.19 o 
  -6   7  15      238.23      214.04     36.69 o 
  -5   7  15      244.38      288.88     58.84 o 
  -4   7  15      284.48      271.95     31.53 o 
  -3   7  15       34.72       55.55     17.08 o 
  -2   7  15      567.68      545.25     41.73 o 
  -1   7  15     1488.86     1318.71     94.78 o 
   0   7  15      275.70      274.87     24.83 o 
   1   7  15      157.93      145.96     20.12 o 
   2   7  15       22.74        9.28     23.71 o 
   3   7  15      787.17      713.72     38.54 o 
   4   7  15       27.87       27.95     10.72 o 
   5   7  15        7.78       19.90      9.05 o 
   6   7  15       83.09       85.06     15.03 o 
   7   7  15       40.39       39.08     18.29 o 
  -9   8  15        1.28        4.52     19.88 o 
  -8   8  15      173.24      180.28     36.48 o 
  -7   8  15      378.17      430.75     45.09 o 
  -6   8  15      578.19      592.82     52.07 o 
  -5   8  15       57.18       28.04     72.01 o 
  -4   8  15        1.27       18.53     61.03 o 
  -3   8  15      124.25      161.36     25.00 o 
  -2   8  15     1403.75     1341.88    160.83 o 
  -1   8  15     1362.95     1261.33     75.77 o 
   0   8  15      230.90      237.65     21.42 o 
   1   8  15      284.17      311.38     17.07 o 
   2   8  15       79.72       65.11     23.42 o 
   3   8  15       73.24       86.45     13.88 o 
   4   8  15      397.23      423.22     38.84 o 
   5   8  15       17.05        1.73     13.39 o 
   6   8  15      245.10      353.97     33.17 o 
  -7   9  15      112.15      116.90     29.32 o 
  -6   9  15       32.76       -8.84     55.50 o 
  -5   9  15       46.07       59.03     23.78 o 
  -4   9  15        0.64       12.77     19.79 o 
  -3   9  15      281.38      184.59     43.46 o 
  -2   9  15        6.70       45.66     18.42 o 
  -1   9  15      105.15       92.36     23.48 o 
   0   9  15      130.36      102.73     42.13 o 
   1   9  15      194.59      199.91     65.26 o 
   2   9  15       27.09       21.66     17.16 o 
   3   9  15       46.99       72.26      9.47 o 
   4   9  15      369.54      388.66     29.86 o 
  -5  10  15      198.54      180.46     30.76 o 
  -4  10  15      352.07      443.12     43.89 o 
  -3  10  15      411.11      385.74     64.19 o 
  -2  10  15       81.04      107.75     24.58 o 
  -1  10  15       66.53       76.79     74.82 o 
   0  10  15      208.71      203.43     26.42 o 
   1  10  15        2.09       22.98     29.78 o 
   2  10  15       55.35       55.63     31.24 o 
 -12   0  16       56.66       34.01     18.01 o 
 -10   0  16     7186.36     6943.74    282.02 o 
  -8   0  16     4939.79     5014.98    206.93 o 
  -6   0  16       27.73       23.16     10.14 o 
  -4   0  16     1315.19     1379.87     61.93 o 
  -2   0  16     2508.44     2421.38    127.99 o 
   0   0  16     3447.38     3689.04    209.96 o 
   2   0  16      513.68      531.43     95.83 o 
   4   0  16     1480.52     1344.65     63.39 o 
   6   0  16      972.22      933.54     59.45 o 
   8   0  16      292.12      314.47     22.30 o 
  10   0  16      376.22      381.65     52.49 o 
 -13   1  16      305.31      345.55     20.58 o 
 -12   1  16       55.27       43.58     16.52 o 
 -11   1  16       81.38       60.73     19.42 o 
 -10   1  16      129.51      133.59     16.10 o 
  -9   1  16     1229.84     1189.49     40.34 o 
  -8   1  16       24.27       25.33     14.14 o 
  -7   1  16      476.22      480.43     39.73 o 
  -6   1  16     6948.47     6457.11    184.38 o 
  -5   1  16     1491.41     1432.50     45.63 o 
  -4   1  16      197.18      174.68     22.72 o 
  -3   1  16     1504.93     1395.89     43.98 o 
  -2   1  16     1698.78     1773.54     67.83 o 
  -1   1  16        0.77       -4.91      7.04 o 
   0   1  16      310.43      241.35     26.42 o 
   1   1  16      123.84      135.38     16.13 o 
   2   1  16      484.92      451.49     59.45 o 
   3   1  16      133.26      126.61     24.18 o 
   4   1  16       34.58       47.87     18.26 o 
   5   1  16      502.36      512.39     54.76 o 
   6   1  16      207.52      230.69     35.09 o 
   7   1  16       29.69       13.53      7.58 o 
   8   1  16     1352.01     1468.60     62.28 o 
   9   1  16      204.58      206.35     14.23 o 
  10   1  16      119.98      121.58     10.70 o 
 -13   2  16       21.82       45.96     13.61 o 
 -12   2  16      598.12      520.00     35.61 o 
 -11   2  16      111.89      116.66     20.01 o 
 -10   2  16      360.20      383.52     51.17 o 
  -9   2  16       74.54       59.99     10.75 o 
  -8   2  16     1143.03     1122.46     38.16 o 
  -7   2  16      418.21      415.45     20.79 o 
  -6   2  16      114.85      116.10     10.58 o 
  -5   2  16      537.46      568.36     26.04 o 
  -4   2  16      602.76      584.61     25.38 o 
  -3   2  16     9673.47     9540.93    294.18 o 
  -2   2  16      284.45      228.92     28.59 o 
  -1   2  16      846.22      876.35     96.75 o 
   0   2  16       74.51       91.69     38.36 o 
   1   2  16      648.49      617.36     80.23 o 
   2   2  16      869.72      805.36     41.38 o 
   3   2  16       21.06       25.51     11.72 o 
   4   2  16      364.18      371.75     40.59 o 
   5   2  16      368.53      424.89     65.03 o 
   6   2  16      153.92      162.40     10.95 o 
   7   2  16       55.51       51.23      9.68 o 
   8   2  16      146.94      192.34     12.13 o 
   9   2  16      292.92      326.99     25.44 o 
  10   2  16        1.18        0.31      7.52 o 
 -13   3  16       58.06       98.15     12.82 o 
 -12   3  16       13.31       31.81     16.68 o 
 -11   3  16      106.44       99.32     18.33 o 
 -10   3  16      388.35      387.92     27.45 o 
  -9   3  16        0.25       -4.11      9.87 o 
  -8   3  16     2337.21     2240.71     68.67 o 
  -7   3  16      617.56      601.11     27.39 o 
  -6   3  16       82.24       64.26     16.13 o 
  -5   3  16        0.71       32.91     10.41 o 
  -4   3  16     6233.53     6297.42    180.18 o 
  -3   3  16     1490.20     1477.67     97.46 o 
  -2   3  16        0.87        8.27     12.28 o 
  -1   3  16       11.69       26.45      8.17 o 
   0   3  16      205.16      246.23     47.75 o 
   1   3  16     1270.25     1169.42     43.21 o 
   2   3  16      295.70      255.27     19.63 o 
   3   3  16       53.65       64.58     11.22 o 
   4   3  16      342.81      389.31     18.13 o 
   5   3  16       55.24       63.76     14.42 o 
   6   3  16       20.90       62.72     14.66 o 
   7   3  16        1.49        2.13     12.78 o 
   8   3  16      125.97      145.43     11.64 o 
   9   3  16        3.19       15.24      8.06 o 
 -12   4  16        3.47       27.34     18.52 o 
 -11   4  16      289.82      269.90     31.40 o 
 -10   4  16      350.14      317.89     32.81 o 
  -9   4  16     1140.93     1113.99     43.88 o 
  -8   4  16      189.56      189.31     16.43 o 
  -7   4  16      814.30      737.65     39.38 o 
  -6   4  16     1598.11     1545.98     49.08 o 
  -5   4  16      626.57      604.39     31.23 o 
  -4   4  16       46.51       55.46     12.77 o 
  -3   4  16      832.43      695.79     33.39 o 
  -2   4  16     1500.16     1497.31    108.76 o 
  -1   4  16       78.03       84.82     12.32 o 
   0   4  16     4092.32     3979.05    156.67 o 
   1   4  16      336.88      333.34     16.24 o 
   2   4  16       10.90       34.54     19.08 o 
   3   4  16      605.62      597.48     43.79 o 
   4   4  16       90.78       99.17      7.94 o 
   5   4  16       82.44       89.94     23.17 o 
   6   4  16      369.26      383.90     41.47 o 
   7   4  16      114.02      106.88     20.14 o 
   8   4  16       63.13       75.14     12.89 o 
   9   4  16      578.84      646.88     26.88 o 
 -12   5  16       20.77        6.85      9.92 o 
 -11   5  16      113.91      122.85     35.80 o 
 -10   5  16      244.18      258.63     16.96 o 
  -9   5  16      361.34      357.85     36.61 o 
  -8   5  16      134.09      152.74     24.44 o 
  -7   5  16       69.22       60.05     10.96 o 
  -6   5  16     1701.64     1664.05     92.21 o 
  -5   5  16      779.42      731.53     50.88 o 
  -4   5  16     1621.39     1647.72     82.98 o 
  -3   5  16      262.74      248.66     22.65 o 
  -2   5  16        7.14       25.87     19.29 o 
  -1   5  16       30.73       38.09     26.96 o 
   0   5  16       30.05       41.79      9.12 o 
   1   5  16       93.59       98.17      8.65 o 
   2   5  16      286.22      310.52     35.94 o 
   3   5  16      739.26      642.03     33.04 o 
   4   5  16      192.28      214.06     11.97 o 
   5   5  16      371.33      378.60     17.52 o 
   6   5  16      215.93      211.15     17.65 o 
   7   5  16        5.02       13.86     12.57 o 
   8   5  16      589.54      614.70    151.54 o 
 -11   6  16      457.71      499.69     33.26 o 
 -10   6  16       15.62       39.19     19.19 o 
  -9   6  16       48.29       31.61     17.82 o 
  -8   6  16      328.80      330.05     27.61 o 
  -7   6  16       61.43       75.61     45.04 o 
  -6   6  16        1.72       -4.32      8.28 o 
  -5   6  16       30.23       30.64     22.29 o 
  -4   6  16      152.85      188.07     21.86 o 
  -3   6  16       24.05       62.19     20.34 o 
  -2   6  16      305.75      263.33     46.66 o 
  -1   6  16     1269.82     1316.98    101.28 o 
   0   6  16     1410.76     1459.58     61.99 o 
   1   6  16     1275.23     1249.78     64.79 o 
   2   6  16      258.92      292.64     26.95 o 
   3   6  16      151.36      141.80     24.47 o 
   4   6  16        1.09       -3.58     12.72 o 
   5   6  16      233.91      262.46     15.72 o 
   6   6  16      598.78      569.80     91.26 o 
   7   6  16        5.11       16.73      8.65 o 
   8   6  16      196.46      208.86     45.94 o 
 -10   7  16        9.39       14.55     20.97 o 
  -9   7  16        0.07        4.41     19.82 o 
  -8   7  16       66.30       75.64     27.05 o 
  -7   7  16      835.65      873.06    109.66 o 
  -6   7  16      362.18      393.52     49.49 o 
  -5   7  16        7.22        4.88     49.77 o 
  -4   7  16      290.94      260.91     35.75 o 
  -3   7  16     1448.10     1562.32    204.91 o 
  -2   7  16      101.23       67.10     46.29 o 
  -1   7  16        0.08        4.96     24.11 o 
   0   7  16       51.45       69.08     10.25 o 
   1   7  16      374.85      370.30     20.76 o 
   2   7  16      208.72      166.10     20.00 o 
   3   7  16       42.16       58.14      8.66 o 
   4   7  16      164.65      192.88     13.12 o 
   5   7  16      483.44      511.03     56.62 o 
   6   7  16        6.94       13.26     12.33 o 
   7   7  16       68.04       61.59     10.98 o 
  -9   8  16      277.36      254.09     26.68 o 
  -8   8  16      582.48      619.25     74.23 o 
  -7   8  16      679.08      753.98     67.73 o 
  -6   8  16        0.94       43.35     24.02 o 
  -5   8  16        2.09       34.14     44.00 o 
  -4   8  16       54.19       72.08     47.04 o 
  -3   8  16      152.40      176.37     59.44 o 
  -2   8  16      273.63      266.78     30.28 o 
  -1   8  16      726.77      778.56    167.42 o 
   0   8  16       99.02      138.35     15.73 o 
   1   8  16      804.67      855.18     64.53 o 
   2   8  16        9.98        9.91      9.32 o 
   3   8  16        0.32       -4.94     21.03 o 
   4   8  16       49.31       57.31     15.76 o 
   5   8  16       67.68       62.17     12.17 o 
  -7   9  16      187.71      172.45     32.11 o 
  -6   9  16      435.19      411.71     64.92 o 
  -5   9  16      224.23      308.43     36.96 o 
  -4   9  16      142.13      109.65     30.64 o 
  -3   9  16       74.53       55.87     20.73 o 
  -2   9  16      410.78      376.19     36.74 o 
  -1   9  16      366.08      381.41    120.72 o 
   0   9  16       29.24       76.71     20.25 o 
   1   9  16       54.13       60.96     15.94 o 
   2   9  16      194.61      175.35     24.74 o 
   3   9  16      213.09      222.97     21.86 o 
   4   9  16        2.90      168.52    215.00 o 
  -3  10  16       28.83       89.24     48.13 o 
  -2  10  16       28.56       25.69     29.78 o 
  -1  10  16      131.90      177.95     88.62 o 
   0  10  16       63.90       61.51     33.27 o 
 -13   0  17      750.37      969.90    105.93 o 
 -11   0  17      494.76      429.32     39.63 o 
  -9   0  17      916.38      800.93     56.96 o 
  -7   0  17      333.64      295.44     52.84 o 
  -5   0  17     7645.99     7336.93    294.93 o 
  -3   0  17     4466.86     4344.75    220.96 o 
  -1   0  17      872.34      835.04    110.19 o 
   1   0  17     2456.62     2323.45    383.52 o 
   3   0  17     3726.10     3432.56    215.32 o 
   5   0  17       41.81       35.45     19.88 o 
   7   0  17       53.13       47.65     19.24 o 
   9   0  17      148.14      157.03     22.29 o 
 -13   1  17      278.05      290.40     17.46 o 
 -12   1  17        8.13      -13.69     15.21 o 
 -11   1  17       43.08       80.44     10.83 o 
 -10   1  17     1732.81     1687.92     61.84 o 
  -9   1  17      231.92      257.16     16.82 o 
  -8   1  17     1095.35     1067.00     36.63 o 
  -7   1  17       94.82       94.61     17.86 o 
  -6   1  17        0.93       35.59     20.32 o 
  -5   1  17       20.60       24.37     17.05 o 
  -4   1  17      964.95      908.75     30.78 o 
  -3   1  17     2032.88     1979.14     75.91 o 
  -2   1  17      963.74     1145.01     70.85 o 
  -1   1  17        6.85       11.64     16.25 o 
   0   1  17      185.27      167.87     24.15 o 
   1   1  17     1810.85     1735.28    183.41 o 
   2   1  17      166.35      192.84     27.66 o 
   3   1  17     2326.69     2104.02     67.30 o 
   4   1  17      305.61      325.98     61.51 o 
   5   1  17     1610.58     1549.87     51.63 o 
   6   1  17     1786.87     1656.91     55.27 o 
   7   1  17        4.44       -0.74     10.29 o 
   8   1  17       31.64       41.41      8.08 o 
   9   1  17       24.13       30.02     19.38 o 
 -13   2  17       12.32       30.96     12.06 o 
 -12   2  17      238.60      218.48     14.21 o 
 -11   2  17      129.48       95.12     13.21 o 
 -10   2  17      360.92      407.68     28.41 o 
  -9   2  17      164.69      165.70     16.88 o 
  -8   2  17      355.83      332.85     20.25 o 
  -7   2  17     3148.53     3102.29     92.31 o 
  -6   2  17       11.43       14.59     10.44 o 
  -5   2  17      117.49      119.39     11.65 o 
  -4   2  17       52.58       48.24     21.47 o 
  -3   2  17     3140.39     3080.71    113.29 o 
  -2   2  17     1108.94     1059.64     81.52 o 
  -1   2  17     1621.94     1622.41     87.34 o 
   0   2  17     1394.87     1403.50     94.99 o 
   1   2  17     1382.50     1315.31     63.54 o 
   2   2  17     1686.36     1608.63     63.06 o 
   3   2  17       12.07       19.41     10.37 o 
   4   2  17      508.03      467.42     45.60 o 
   5   2  17       10.65        4.36     19.83 o 
   6   2  17       97.71      123.54     30.84 o 
   7   2  17      103.90      106.17     23.11 o 
   8   2  17      163.49      171.45     23.39 o 
   9   2  17      219.66      205.14     13.24 o 
 -12   3  17       16.77       21.67     15.09 o 
 -11   3  17        4.18       14.81     33.97 o 
 -10   3  17        0.31        3.25      9.26 o 
  -9   3  17       35.64       21.61     24.37 o 
  -8   3  17      151.94      148.35     15.67 o 
  -7   3  17      128.50      125.96     17.06 o 
  -6   3  17      769.41      668.36     36.18 o 
  -5   3  17      630.41      637.80     26.09 o 
  -4   3  17       90.49      100.82     12.37 o 
  -3   3  17       62.25       83.67     28.04 o 
  -2   3  17      104.15       94.89      9.40 o 
  -1   3  17      439.64      506.21     87.70 o 
   0   3  17     1201.20     1182.90     82.41 o 
   1   3  17      335.61      322.71     19.09 o 
   2   3  17      624.81      590.31     35.70 o 
   3   3  17      118.18      109.73      8.95 o 
   4   3  17     8850.29     8457.35    264.72 o 
   5   3  17      444.37      423.34     49.83 o 
   6   3  17      624.91      681.25     97.99 o 
   7   3  17       15.31       19.21      7.17 o 
   8   3  17      101.17      121.05     22.03 o 
   9   3  17       41.41       52.51     16.00 o 
 -12   4  17        0.83       27.23     17.22 o 
 -11   4  17      166.20      139.99     15.59 o 
 -10   4  17       39.05       38.35     13.86 o 
  -9   4  17       71.27       72.98     17.26 o 
  -8   4  17        6.07        7.74      8.28 o 
  -7   4  17      122.02      123.87      9.44 o 
  -6   4  17       48.23       60.01     20.45 o 
  -5   4  17     2192.43     2220.34     99.38 o 
  -4   4  17      499.28      543.90     65.76 o 
  -3   4  17     2171.30     2123.69     88.02 o 
  -2   4  17      884.27      898.37     40.81 o 
  -1   4  17     3493.43     3345.21    133.32 o 
   0   4  17     4915.65     4990.08    172.72 o 
   1   4  17       66.76       75.75      8.59 o 
   2   4  17      524.21      463.63     37.32 o 
   3   4  17     1303.19     1229.11     66.14 o 
   4   4  17       32.54       67.94      7.82 o 
   5   4  17      572.83      604.01     56.85 o 
   6   4  17        9.82       -1.55     12.67 o 
   7   4  17      590.49      591.67     84.89 o 
   8   4  17      438.02      458.41     61.07 o 
 -11   5  17       89.63      115.34     13.41 o 
 -10   5  17       14.27       18.47     12.91 o 
  -9   5  17       29.81       30.67     12.43 o 
  -8   5  17      177.31      213.25     19.32 o 
  -7   5  17      392.18      351.94     20.73 o 
  -6   5  17       41.60       72.98     18.70 o 
  -5   5  17     3298.71     3277.12    102.94 o 
  -4   5  17      280.72      284.71     30.43 o 
  -3   5  17      457.84      422.89     27.72 o 
  -2   5  17     2655.78     2435.64    111.17 o 
  -1   5  17       68.31       82.03     37.31 o 
   0   5  17      340.09      337.34     16.55 o 
   1   5  17       61.77       72.50     11.17 o 
   2   5  17        2.96        8.98     15.27 o 
   3   5  17      486.68      475.56     63.80 o 
   4   5  17      768.48      740.50     39.85 o 
   5   5  17       26.85       31.54      8.08 o 
   6   5  17      119.48      139.12     29.23 o 
   7   5  17      869.60      879.19    153.29 o 
   8   5  17       48.07       73.28      9.98 o 
 -10   6  17      281.51      285.16     38.16 o 
  -9   6  17      232.71      250.52     20.27 o 
  -8   6  17        2.34        7.52     36.38 o 
  -7   6  17      455.65      458.33     51.22 o 
  -6   6  17       28.60       35.02     30.30 o 
  -5   6  17      191.88      232.35     46.21 o 
  -4   6  17     1032.54      960.29     60.39 o 
  -3   6  17      860.27      816.04     41.61 o 
  -2   6  17     1684.02     1622.80     68.88 o 
  -1   6  17        3.57        9.99     17.61 o 
   0   6  17      943.40     1000.64     44.63 o 
   1   6  17        3.86        1.26     33.70 o 
   2   6  17     1292.45     1203.45     72.84 o 
   3   6  17       41.05       51.75     11.07 o 
   4   6  17       41.61       45.62     17.03 o 
   5   6  17      192.84      181.51     23.83 o 
   6   6  17        2.25        4.29     18.15 o 
   7   6  17      553.41      636.26     74.38 o 
  -9   7  17        0.22       51.90     50.02 o 
  -8   7  17       84.68       93.45     18.14 o 
  -7   7  17        5.04       15.95     21.39 o 
  -6   7  17        4.33       37.80     31.85 o 
  -5   7  17      859.46      865.61    107.81 o 
  -4   7  17      106.83      113.29     55.48 o 
  -3   7  17       71.38       56.65     34.58 o 
  -2   7  17        0.03       14.91     37.32 o 
  -1   7  17       33.77       36.27     19.70 o 
   0   7  17      178.35      188.06     14.05 o 
   1   7  17      356.38      301.04     35.24 o 
   2   7  17      641.64      618.32     85.46 o 
   3   7  17      431.11      497.80     71.75 o 
   4   7  17      341.03      357.50     20.76 o 
   5   7  17      106.44      134.76     21.83 o 
   6   7  17      119.86      119.77     12.57 o 
  -8   8  17       76.90       91.34     22.80 o 
  -7   8  17       32.66      -21.53     24.37 o 
  -6   8  17        1.13        6.89     21.20 o 
  -5   8  17        8.60      -16.17     26.66 o 
  -4   8  17      427.58       81.74     92.04 o 
  -3   8  17       41.20       59.14     21.12 o 
  -2   8  17       48.42       54.51     34.08 o 
  -1   8  17      810.93      801.94     54.12 o 
   0   8  17       72.54      101.79     20.97 o 
   1   8  17      700.43      738.41     49.33 o 
   2   8  17        3.19        9.36      7.51 o 
   3   8  17       24.37       34.97     23.71 o 
   4   8  17      267.19      272.97     25.46 o 
   5   8  17      194.94      211.92     19.05 o 
  -6   9  17       33.43       94.43     51.36 o 
  -5   9  17        0.93        0.08     43.51 o 
  -4   9  17      287.66      276.83     34.35 o 
  -3   9  17       13.43       36.61     25.61 o 
  -2   9  17      322.86      342.42     35.85 o 
  -1   9  17       71.48       78.73     19.67 o 
   0   9  17      172.59      177.56     50.85 o 
   1   9  17     1088.44     1073.78    115.75 o 
   2   9  17      114.08      135.85     23.27 o 
   3   9  17      128.91      281.83    228.08 o 
 -12   0  18      483.95      514.14     34.42 o 
 -10   0  18      567.39      504.39     33.00 o 
  -8   0  18      325.15      291.03     40.05 o 
  -6   0  18       19.84       41.28     20.58 o 
  -4   0  18      162.70      135.21     30.61 o 
  -2   0  18      895.86      885.63     79.31 o 
   0   0  18     1509.52     1623.05    204.68 o 
   2   0  18      495.97      456.46     80.39 o 
   4   0  18      442.69      400.33    130.87 o 
   6   0  18      125.15       72.73     30.45 o 
   8   0  18     1193.84     1203.54     59.52 o 
 -13   1  18      100.03      -68.28    204.84 o 
 -12   1  18      129.78      120.39     13.12 o 
 -11   1  18       22.16       20.07     21.99 o 
 -10   1  18       66.22       50.76     26.35 o 
  -9   1  18      371.27      385.31     26.73 o 
  -8   1  18      199.24      224.64     21.84 o 
  -7   1  18     1455.71     1352.49     44.78 o 
  -6   1  18      163.60      181.87     18.87 o 
  -5   1  18      167.64      166.37     10.93 o 
  -4   1  18      731.90      709.46     28.62 o 
  -3   1  18      123.47      125.65     26.75 o 
  -2   1  18     2025.00     1939.84     96.07 o 
  -1   1  18      422.62      446.10     38.13 o 
   0   1  18      326.44      312.28     20.56 o 
   1   1  18      214.07      233.37     42.76 o 
   2   1  18      580.16      585.43     63.07 o 
   3   1  18      619.63      605.54     89.52 o 
   4   1  18     1979.69     1964.95     64.49 o 
   5   1  18       16.29       39.37      8.06 o 
   6   1  18       65.52       83.18     22.05 o 
   7   1  18      255.77      271.63     23.71 o 
   8   1  18       68.61       73.16      9.20 o 
   9   1  18       50.19       47.69      8.31 o 
 -12   2  18      267.02      266.52     17.18 o 
 -11   2  18      105.19      149.78     13.73 o 
 -10   2  18      108.97       99.34     11.87 o 
  -9   2  18      982.12      998.10     35.27 o 
  -8   2  18      283.16      275.78     18.33 o 
  -7   2  18       81.28       72.89     20.68 o 
  -6   2  18      795.97      778.71     27.93 o 
  -5   2  18       44.76       48.20      9.81 o 
  -4   2  18     3528.74     3497.11    103.24 o 
  -3   2  18      195.79      229.73     19.30 o 
  -2   2  18       31.64       53.99     23.57 o 
  -1   2  18      456.84      550.27     50.03 o 
   0   2  18     1655.21     1616.68    137.55 o 
   1   2  18     1780.73     1644.62     59.62 o 
   2   2  18        0.55        1.57     13.06 o 
   3   2  18      299.84      313.89     52.58 o 
   4   2  18       11.93        4.85     17.74 o 
   5   2  18      466.05      458.72     56.74 o 
   6   2  18      619.75      575.90     23.97 o 
   7   2  18       40.02       42.69      7.74 o 
   8   2  18       39.44       35.74     14.61 o 
   9   2  18       42.59       28.36     11.12 o 
 -12   3  18     1431.27     1473.16    117.42 o 
 -11   3  18     1226.49     1297.21     53.13 o 
 -10   3  18        1.01       -5.15     11.22 o 
  -9   3  18      741.36      750.11     29.19 o 
  -8   3  18     1675.00     1556.46     52.22 o 
  -7   3  18      513.34      506.34     28.83 o 
  -6   3  18      247.99      260.50     24.71 o 
  -5   3  18        0.19       10.98      7.14 o 
  -4   3  18     1099.27     1087.49     40.05 o 
  -3   3  18        0.46        5.91     14.83 o 
  -2   3  18      193.45      209.64     18.52 o 
  -1   3  18      710.31      730.19    101.68 o 
   0   3  18      218.06      235.41     49.07 o 
   1   3  18      183.32      208.00     50.90 o 
   2   3  18     3077.23     2905.19    150.94 o 
   3   3  18       32.53       34.64     17.00 o 
   4   3  18      126.31      140.14     20.03 o 
   5   3  18     1346.71     1363.49    109.04 o 
   6   3  18      395.69      334.95     65.60 o 
   7   3  18     2399.51     2339.87     78.49 o 
   8   3  18       34.61       43.50      8.58 o 
 -12   4  18      203.54      278.92    265.85 o 
 -11   4  18      308.54      307.61     31.13 o 
 -10   4  18      647.70      674.37     32.98 o 
  -9   4  18      954.25      936.69     40.68 o 
  -8   4  18      302.76      310.43     21.36 o 
  -7   4  18       23.89       13.26      7.97 o 
  -6   4  18      730.85      804.44     49.76 o 
  -5   4  18      328.49      320.05     15.35 o 
  -4   4  18     1335.40     1259.26     52.13 o 
  -3   4  18        2.28        4.54     21.44 o 
  -2   4  18      414.34      464.82     85.71 o 
  -1   4  18       25.52       44.66     10.59 o 
   0   4  18     2590.17     2497.55     88.12 o 
   1   4  18       68.18       78.64     11.89 o 
   2   4  18       26.16       19.52      8.68 o 
   3   4  18      417.55      438.64     25.77 o 
   4   4  18       64.41       48.97     12.02 o 
   5   4  18       64.68       74.36     13.43 o 
   6   4  18        5.49       20.47     19.29 o 
   7   4  18       97.44      127.61     28.73 o 
   8   4  18      571.86      638.57    163.60 o 
 -11   5  18        3.70       22.46     19.24 o 
 -10   5  18      120.36      132.82     23.39 o 
  -9   5  18      135.15      109.54     13.81 o 
  -8   5  18       10.92       -4.60     10.23 o 
  -7   5  18        0.80        6.88     15.87 o 
  -6   5  18      922.63      940.80     70.66 o 
  -5   5  18      202.36      232.08     16.79 o 
  -4   5  18       10.12       21.56     20.51 o 
  -3   5  18      448.81      437.76     70.24 o 
  -2   5  18     2420.22     2248.67    101.07 o 
  -1   5  18      276.25      245.80     16.36 o 
   0   5  18      308.88      301.68     15.72 o 
   1   5  18      303.12      268.61     16.69 o 
   2   5  18     2461.74     2450.33     79.42 o 
   3   5  18       44.02       67.91     13.62 o 
   4   5  18      121.39      158.05     42.25 o 
   5   5  18        5.52       18.90     13.95 o 
   6   5  18        2.87       18.14     16.64 o 
   7   5  18      249.48      234.74     48.90 o 
 -10   6  18      822.53      952.14     94.36 o 
  -9   6  18      364.24      351.78     32.77 o 
  -8   6  18      418.40      508.60     60.59 o 
  -7   6  18       13.12       27.99     15.14 o 
  -6   6  18      413.24      429.13     47.97 o 
  -5   6  18       71.10       99.57     38.60 o 
  -4   6  18       71.28       68.66      8.89 o 
  -3   6  18      285.80      281.27     31.03 o 
  -2   6  18       71.22       89.28     31.45 o 
  -1   6  18       88.06      229.96    470.68 o 
   0   6  18       73.83       47.74      8.27 o 
   1   6  18      187.66      202.15     14.34 o 
   2   6  18       44.77       45.69      9.41 o 
   3   6  18        0.01       22.69     14.83 o 
   4   6  18      245.76      242.52     17.30 o 
   5   6  18      168.40      118.28     26.09 o 
   6   6  18      600.87      571.44     63.25 o 
  -9   7  18      640.47      887.31     73.18 o 
  -8   7  18       69.38       54.58     17.10 o 
  -7   7  18      298.79      302.42     26.47 o 
  -6   7  18       68.83      108.90     84.59 o 
  -5   7  18       82.43       99.20     55.57 o 
  -4   7  18      138.63      160.63    116.57 o 
  -3   7  18      115.40      104.30     21.06 o 
  -2   7  18       23.26       26.33     25.37 o 
  -1   7  18      784.55      793.18     37.54 o 
   0   7  18       61.67       67.06     20.13 o 
   1   7  18       28.66       22.98     17.43 o 
   2   7  18      113.36      167.49     20.27 o 
   3   7  18       17.66       11.08     15.24 o 
   4   7  18        4.06       -4.93     21.59 o 
   5   7  18      306.90      303.94     18.12 o 
  -7   8  18        1.68       -3.24     32.95 o 
  -6   8  18       19.03       30.62     32.85 o 
  -5   8  18       67.13       44.39     45.05 o 
  -4   8  18      110.73      101.83     46.94 o 
  -3   8  18       28.12       28.48     40.88 o 
  -2   8  18      123.18       99.03     41.03 o 
  -1   8  18      248.01      331.63     32.71 o 
   0   8  18      310.29      352.65     56.58 o 
   1   8  18       31.28       29.35     11.33 o 
   2   8  18       59.42       74.79     21.27 o 
   3   8  18       72.05       74.74     10.31 o 
   4   8  18        0.00       -6.37     10.00 o 
  -5   9  18      628.80      616.72     52.45 o 
  -4   9  18      542.16      594.23     51.29 o 
  -3   9  18        4.20       34.09     23.47 o 
  -2   9  18       55.14       43.57     52.39 o 
  -1   9  18       15.49      -25.70     25.70 o 
   0   9  18       11.52        1.16     21.51 o 
   1   9  18      302.12      267.18     25.97 o 
 -11   0  19      476.80      449.55     49.70 o 
  -9   0  19      349.26      299.11     23.30 o 
  -7   0  19        3.69        5.01     29.15 o 
  -5   0  19     1980.04     2021.23     88.61 o 
  -3   0  19       66.63       87.51     15.83 o 
  -1   0  19      804.85      815.26     78.48 o 
   1   0  19      591.17      617.84    139.86 o 
   3   0  19      548.54      571.20    105.76 o 
   5   0  19       65.69       59.12     10.90 o 
   7   0  19        0.72        1.01     16.88 o 
 -12   1  19        8.66       10.47     11.71 o 
 -11   1  19      435.35      446.74     22.00 o 
 -10   1  19        1.21       16.41      9.45 o 
  -9   1  19     1206.81     1175.52     40.55 o 
  -8   1  19     1493.96     1405.79     46.86 o 
  -7   1  19      968.57      985.49     34.62 o 
  -6   1  19     6759.53     6523.79    187.01 o 
  -5   1  19      675.67      673.51     25.05 o 
  -4   1  19      501.78      492.83     25.01 o 
  -3   1  19       46.44       36.98     14.52 o 
  -2   1  19        0.71       17.20     13.21 o 
  -1   1  19       81.25      114.87     16.37 o 
   0   1  19        0.92       21.24     15.59 o 
   1   1  19      971.11      937.36     81.59 o 
   2   1  19        4.71       -8.54     16.03 o 
   3   1  19      532.46      515.99     80.88 o 
   4   1  19      204.92      231.61     35.01 o 
   5   1  19      832.07      741.66     31.73 o 
   6   1  19        4.96        8.72      6.49 o 
   7   1  19      174.54      179.91     13.63 o 
   8   1  19      152.78      152.93     11.54 o 
 -12   2  19       68.85       93.01     17.37 o 
 -11   2  19      917.13      946.82     47.42 o 
 -10   2  19       38.52       34.94     12.78 o 
  -9   2  19      544.18      531.09     25.21 o 
  -8   2  19      237.07      267.26     18.87 o 
  -7   2  19      789.94      676.60     34.97 o 
  -6   2  19     3988.59     3952.08    116.66 o 
  -5   2  19      395.72      381.35     23.41 o 
  -4   2  19      277.74      260.17     26.78 o 
  -3   2  19      182.59      191.03     19.17 o 
  -2   2  19      709.49      810.31     66.92 o 
  -1   2  19     2214.66     2319.05    157.52 o 
   0   2  19     2305.98     2126.17     92.70 o 
   1   2  19      882.80      838.14     59.78 o 
   2   2  19        8.52       28.73     12.26 o 
   3   2  19        1.24        3.22     22.48 o 
   4   2  19       61.45       55.71      9.93 o 
   5   2  19      199.14      192.79     36.38 o 
   6   2  19        9.50        2.82     27.50 o 
   7   2  19        0.02       -1.45      8.77 o 
   8   2  19        9.05       25.51      8.14 o 
 -12   3  19       28.86       43.01     13.70 o 
 -11   3  19        0.81       27.07     15.81 o 
 -10   3  19       16.16       16.78     16.98 o 
  -9   3  19      170.52      213.70     18.72 o 
  -8   3  19      724.27      768.10     28.94 o 
  -7   3  19      516.69      520.14     35.33 o 
  -6   3  19       38.47       62.22     15.79 o 
  -5   3  19      982.64      958.43     47.15 o 
  -4   3  19     3955.58     4196.87    207.66 o 
  -3   3  19        7.25       12.43      7.88 o 
  -2   3  19      976.22     1085.03    119.22 o 
  -1   3  19      318.97      287.31     77.64 o 
   0   3  19        8.07       16.81     11.54 o 
   1   3  19     1595.01     1600.78     60.94 o 
   2   3  19      528.75      603.79     50.38 o 
   3   3  19       28.80        1.01     13.28 o 
   4   3  19        1.61        0.77      5.94 o 
   5   3  19       57.53       54.67      7.94 o 
   6   3  19       13.73       38.88     19.38 o 
   7   3  19      137.18      128.09     28.04 o 
   8   3  19      304.40      329.04     21.39 o 
 -11   4  19      130.56      120.65     38.44 o 
 -10   4  19       69.12       49.55     12.98 o 
  -9   4  19      567.72      522.04     27.91 o 
  -8   4  19       14.54       29.80      7.96 o 
  -7   4  19      156.84      152.22     21.03 o 
  -6   4  19      684.76      704.72     32.61 o 
  -5   4  19      337.89      356.13     19.96 o 
  -4   4  19       38.61       52.79     22.47 o 
  -3   4  19     2314.51     2362.15     98.18 o 
  -2   4  19      183.18      189.85     41.65 o 
  -1   4  19       83.69       80.67     18.67 o 
   0   4  19      477.19      429.82     25.88 o 
   1   4  19      439.52      422.68     42.27 o 
   2   4  19      327.63      357.45     39.83 o 
   3   4  19      102.85       83.99     12.67 o 
   4   4  19       50.61       58.92     15.16 o 
   5   4  19       97.56       94.84     24.69 o 
   6   4  19       50.92       49.61     11.26 o 
   7   4  19      101.09      107.67     18.11 o 
 -10   5  19       17.92       22.67     17.11 o 
  -9   5  19      178.89      163.96     16.39 o 
  -8   5  19        5.58       17.27     10.72 o 
  -7   5  19      256.16      268.64     22.54 o 
  -6   5  19       92.36       84.78     16.07 o 
  -5   5  19     1388.52     1310.99     84.47 o 
  -4   5  19       51.60       37.55     18.18 o 
  -3   5  19      858.57      770.35     48.02 o 
  -2   5  19       21.98       38.76     17.19 o 
  -1   5  19        9.50       27.70     52.81 o 
   0   5  19       55.97       54.19     10.50 o 
   1   5  19     1742.47     1766.27    165.06 o 
   2   5  19       44.81       54.05     16.07 o 
   3   5  19       80.00       62.53     12.92 o 
   4   5  19        2.11        9.55     12.56 o 
   5   5  19     1263.75     1357.68    116.74 o 
   6   5  19      119.65      163.63     43.09 o 
   7   5  19      137.08      180.26    120.54 o 
  -9   6  19       80.77      113.29     19.11 o 
  -8   6  19     1181.01     1351.79    139.98 o 
  -7   6  19       24.02        5.87     24.70 o 
  -6   6  19      528.20      586.46    105.05 o 
  -5   6  19       44.38       70.37     19.74 o 
  -4   6  19       49.88       55.14      9.16 o 
  -3   6  19     1061.36     1092.57     50.22 o 
  -2   6  19        1.25        4.78    104.54 o 
  -1   6  19      189.52      206.06     19.08 o 
   0   6  19        0.28       23.08     20.55 o 
   1   6  19        9.35       17.57     35.14 o 
   2   6  19        1.43       -1.17     17.43 o 
   3   6  19       34.38       32.35      9.77 o 
   4   6  19        0.16        2.82      9.72 o 
   5   6  19      142.65      127.76     12.21 o 
   6   6  19      670.97      738.59     63.25 o 
  -8   7  19        2.60       31.88     26.00 o 
  -7   7  19      234.09      182.86    105.76 o 
  -6   7  19      442.62      415.66    111.33 o 
  -5   7  19       71.42       93.82     60.07 o 
  -4   7  19      342.34      311.05     58.59 o 
  -3   7  19      356.98      320.76     32.99 o 
  -2   7  19      768.98      752.93     53.17 o 
  -1   7  19        1.73       31.65     72.66 o 
   0   7  19      108.58      117.58     26.81 o 
   1   7  19      220.96      236.28     35.76 o 
   2   7  19      907.37      992.85    120.70 o 
   3   7  19      232.19      254.62     15.93 o 
   4   7  19      108.91       92.38     16.19 o 
  -6   8  19      169.03      280.62     88.74 o 
  -5   8  19      439.31      477.02     61.07 o 
  -4   8  19      223.43      271.76     33.25 o 
  -3   8  19      174.12      139.95     26.35 o 
  -2   8  19        0.79       33.65     18.41 o 
  -1   8  19       30.14       89.19     62.87 o 
   0   8  19        5.71       15.97     17.47 o 
   1   8  19       33.73        5.80     42.99 o 
   2   8  19       45.50       51.20     27.93 o 
   3   8  19      572.36      415.99    177.23 o 
  -2   9  19      196.01      189.46     99.89 o 
 -12   0  20      360.02      379.91     28.92 o 
 -10   0  20      240.10      197.65     34.39 o 
  -8   0  20      350.72      354.35     45.71 o 
  -6   0  20      923.17      940.29     47.34 o 
  -4   0  20      807.31      783.66     50.48 o 
  -2   0  20     1817.79     1820.99    121.04 o 
   0   0  20     1362.78     1389.30    204.11 o 
   2   0  20       59.06       67.00     22.70 o 
   4   0  20       34.35       36.20     24.95 o 
   6   0  20      729.84      800.95     42.64 o 
   8   0  20      124.02       98.83     15.14 o 
 -12   1  20      567.59      663.50     39.33 o 
 -11   1  20       99.06      115.24     18.13 o 
 -10   1  20       99.05       82.95     23.40 o 
  -9   1  20       97.26      136.97     16.68 o 
  -8   1  20      407.99      409.68     31.78 o 
  -7   1  20      296.64      304.13     17.52 o 
  -6   1  20      154.49      163.04     27.22 o 
  -5   1  20        1.49        8.24     21.44 o 
  -4   1  20     1004.90      991.33     43.02 o 
  -3   1  20     1151.95     1163.23     67.35 o 
  -2   1  20      585.43      588.10     37.25 o 
  -1   1  20     2721.06     2934.43    126.69 o 
   0   1  20      883.24      992.41    140.66 o 
   1   1  20      436.31      458.22     65.26 o 
   2   1  20     1677.57     1638.42     92.67 o 
   3   1  20      112.77      100.45     19.75 o 
   4   1  20        0.80       -8.26     18.05 o 
   5   1  20       87.03       62.82     31.79 o 
   6   1  20       87.19       97.02     17.11 o 
   7   1  20        0.07        0.51     21.88 o 
   8   1  20       20.65       14.26     12.38 o 
 -11   2  20        0.25       23.73     20.05 o 
 -10   2  20        4.56       -3.06      9.18 o 
  -9   2  20       45.44       15.70     14.33 o 
  -8   2  20      330.95      303.04     29.06 o 
  -7   2  20      501.32      505.08     25.79 o 
  -6   2  20      888.56      893.55     42.42 o 
  -5   2  20      448.91      471.55     29.80 o 
  -4   2  20      498.54      486.80     34.00 o 
  -3   2  20     1631.62     1682.89     66.75 o 
  -2   2  20     1611.03     1636.24    107.26 o 
  -1   2  20     1929.08     1952.21    132.17 o 
   0   2  20       38.21       51.93     21.82 o 
   1   2  20       63.84       86.11     23.85 o 
   2   2  20      426.98      387.61     59.45 o 
   3   2  20       22.17       14.79     19.38 o 
   4   2  20      632.87      623.81     51.63 o 
   5   2  20      488.67      477.64     47.32 o 
   6   2  20      340.80      331.14     51.20 o 
   7   2  20       29.81       55.96      9.20 o 
 -11   3  20      521.72      494.09     28.51 o 
 -10   3  20      107.53      101.76     20.08 o 
  -9   3  20      137.08      156.28     14.97 o 
  -8   3  20       38.16       28.41     12.15 o 
  -7   3  20      794.27      784.32     29.22 o 
  -6   3  20        4.38        7.11     20.26 o 
  -5   3  20      787.63      810.05     29.09 o 
  -4   3  20       18.58       60.61      9.67 o 
  -3   3  20      244.94      217.32     30.51 o 
  -2   3  20      193.00      169.25     24.69 o 
  -1   3  20     2405.07     2673.42    153.28 o 
   0   3  20       34.15       45.19     17.30 o 
   1   3  20     1387.83     1466.68     96.23 o 
   2   3  20      481.72      445.78     36.73 o 
   3   3  20      164.49      156.19     24.14 o 
   4   3  20      311.35      333.21     52.08 o 
   5   3  20       41.18       31.98      7.47 o 
   6   3  20      222.42      239.06     25.99 o 
   7   3  20       19.75       26.88     10.18 o 
 -11   4  20       49.26       45.74     89.34 o 
 -10   4  20       17.29       15.60     12.30 o 
  -9   4  20       20.04       31.71     14.80 o 
  -8   4  20      200.23      220.77     18.18 o 
  -7   4  20       84.11       61.30     16.23 o 
  -6   4  20      313.87      338.06     30.22 o 
  -5   4  20       12.42        7.85     21.66 o 
  -4   4  20     3699.90     3708.66    159.03 o 
  -3   4  20       20.00       15.99      9.31 o 
  -2   4  20        6.42        3.70      7.41 o 
  -1   4  20       35.37       50.94     12.58 o 
   0   4  20      199.17      175.14     24.03 o 
   1   4  20       30.70       28.18     10.57 o 
   2   4  20        3.18       10.76      6.13 o 
   3   4  20        0.06       -3.98     14.94 o 
   4   4  20        1.20        1.92     12.49 o 
   5   4  20       28.09       25.57      8.68 o 
   6   4  20      211.74      229.83     17.50 o 
 -10   5  20      218.64      203.02     18.23 o 
  -9   5  20      195.43      182.59     34.93 o 
  -8   5  20     1115.18     1261.40    118.89 o 
  -7   5  20       83.46       76.47     25.37 o 
  -6   5  20      136.06      147.28     20.37 o 
  -5   5  20      205.45      226.11     70.80 o 
  -4   5  20      722.38      841.20    103.60 o 
  -3   5  20       42.71       20.74     18.24 o 
  -2   5  20      674.42      681.47     34.22 o 
  -1   5  20      150.89      200.66     14.75 o 
   0   5  20      270.73      264.47     25.81 o 
   1   5  20       69.68       66.00     23.47 o 
   2   5  20       26.03        3.46     16.87 o 
   3   5  20        0.82       -1.67      7.72 o 
   4   5  20     2756.75     2881.82    174.37 o 
   5   5  20      340.41      338.37     32.24 o 
   6   5  20      237.74      226.83     40.51 o 
  -9   6  20       71.43      110.43     51.36 o 
  -8   6  20        6.71        1.41     14.73 o 
  -7   6  20      131.58      139.61     37.79 o 
  -6   6  20        3.59       37.63     61.65 o 
  -5   6  20       25.66        7.83     33.77 o 
  -4   6  20      154.99      113.70     23.70 o 
  -3   6  20       44.45       68.02     10.90 o 
  -2   6  20       48.67       57.62     22.86 o 
  -1   6  20      109.05      113.89     12.20 o 
   0   6  20      466.40      484.50     25.72 o 
   1   6  20      132.77      160.96     13.67 o 
   2   6  20      118.39      103.68     14.48 o 
   3   6  20        0.63        6.54      9.95 o 
   4   6  20       11.22       14.02     11.82 o 
   5   6  20       10.09       23.32     21.36 o 
  -7   7  20       20.62        3.92     27.29 o 
  -6   7  20        0.17      -17.07     17.07 o 
  -5   7  20        7.82       12.84     25.05 o 
  -4   7  20      159.69      148.86     58.71 o 
  -3   7  20       61.11       34.95     37.30 o 
  -2   7  20        1.05       -1.83     50.42 o 
  -1   7  20      580.08      534.62     42.78 o 
   0   7  20        5.61        9.98     11.74 o 
   1   7  20      514.51      547.28     74.00 o 
   2   7  20      404.81      380.38     34.97 o 
   3   7  20      183.07      164.80     34.06 o 
  -5   8  20       29.29       25.52     54.93 o 
  -4   8  20        7.81       15.44     43.02 o 
  -3   8  20        2.30       12.25     41.24 o 
  -2   8  20      458.30      354.75     60.67 o 
  -1   8  20       32.80       34.14     19.69 o 
   0   8  20        6.41       14.17     37.92 o 
   1   8  20      109.34      121.30     57.87 o 
 -11   0  21       43.70       71.03     17.24 o 
  -9   0  21      331.75      329.85     26.65 o 
  -7   0  21      890.63      914.07     47.00 o 
  -5   0  21      242.52      234.10     18.95 o 
  -3   0  21      415.14      379.78     57.67 o 
  -1   0  21       34.78       23.58     16.86 o 
   1   0  21      970.16      838.21    157.17 o 
   3   0  21     2109.25     2096.21     97.67 o 
   5   0  21     1168.89     1123.47     56.81 o 
   7   0  21      324.00      298.09     30.51 o 
 -11   1  21        8.92       13.40     11.08 o 
 -10   1  21      247.54      227.91     15.28 o 
  -9   1  21      139.81      126.97     15.33 o 
  -8   1  21      440.60      383.97     18.77 o 
  -7   1  21      149.37      115.22     14.18 o 
  -6   1  21      702.21      683.04     25.98 o 
  -5   1  21     2525.83     2565.27     78.44 o 
  -4   1  21      164.98      156.30     26.53 o 
  -3   1  21      779.33      776.00     53.06 o 
  -2   1  21        0.43       14.65     10.94 o 
  -1   1  21      223.04      258.31     69.02 o 
   0   1  21      425.37      428.22     40.90 o 
   1   1  21      401.03      376.11     46.33 o 
   2   1  21      889.07      862.39     65.10 o 
   3   1  21        0.18        8.41     23.43 o 
   4   1  21        6.97       -5.51      9.46 o 
   5   1  21      155.59      170.68     28.37 o 
   6   1  21        1.12        6.47     11.04 o 
   7   1  21       19.11        2.29      9.94 o 
 -11   2  21      408.96      449.66     36.65 o 
 -10   2  21      687.33      733.37     48.08 o 
  -9   2  21      372.19      379.09     43.20 o 
  -8   2  21     1279.91     1341.41     45.97 o 
  -7   2  21      165.87      151.36     19.56 o 
  -6   2  21        3.51       18.57     12.67 o 
  -5   2  21        3.81        9.59     13.93 o 
  -4   2  21       95.40      102.05     16.73 o 
  -3   2  21      122.75      118.94     12.05 o 
  -2   2  21        0.11       10.23     13.31 o 
  -1   2  21      180.32      214.60     45.15 o 
   0   2  21       17.24       26.42     26.10 o 
   1   2  21       59.21       67.68     19.68 o 
   2   2  21      111.82       99.62     15.02 o 
   3   2  21        1.84       22.19      7.90 o 
   4   2  21        2.30       22.01     10.07 o 
   5   2  21       16.42        0.41      8.77 o 
   6   2  21      600.43      786.53    128.42 o 
   7   2  21      706.83      763.24    128.72 o 
 -11   3  21        2.62      183.04    264.40 o 
 -10   3  21      363.00      383.22     24.38 o 
  -9   3  21      294.89      302.43     25.43 o 
  -8   3  21      204.66      190.90     28.39 o 
  -7   3  21      186.51      200.10     14.30 o 
  -6   3  21     1219.46     1206.61     53.26 o 
  -5   3  21      102.78       99.05     10.89 o 
  -4   3  21      570.47      603.32     51.32 o 
  -3   3  21      108.52      104.10     23.42 o 
  -2   3  21      433.91      385.78     75.15 o 
  -1   3  21       30.62       40.07     15.05 o 
   0   3  21       29.96       20.20     18.00 o 
   1   3  21        1.25       10.65     15.22 o 
   2   3  21      956.76      924.01     63.57 o 
   3   3  21      359.03      334.38     38.66 o 
   4   3  21      276.03      261.66     24.69 o 
   5   3  21       81.17       53.06      8.33 o 
   6   3  21       18.31       19.00      9.31 o 
 -10   4  21      134.25      145.85     17.06 o 
  -9   4  21       29.07       15.97     12.09 o 
  -8   4  21        8.36        7.70     25.12 o 
  -7   4  21      688.53      676.44     35.89 o 
  -6   4  21        1.35        3.06     22.80 o 
  -5   4  21      453.86      439.94     49.37 o 
  -4   4  21       12.92       16.07      8.45 o 
  -3   4  21      119.74      136.85     25.02 o 
  -2   4  21      128.37      102.09     32.50 o 
  -1   4  21       46.06       38.71     31.28 o 
   0   4  21      248.84      195.68     29.10 o 
   1   4  21       44.32       46.06     17.71 o 
   2   4  21      248.57      224.36     28.18 o 
   3   4  21      258.40      284.27     34.54 o 
   4   4  21       14.79       34.48     10.61 o 
   5   4  21      138.73      127.60     53.63 o 
   6   4  21       22.25       20.04     24.87 o 
  -9   5  21      948.99     1098.27     47.11 o 
  -8   5  21       94.28       92.92     18.73 o 
  -7   5  21      659.71      792.45     61.50 o 
  -6   5  21      522.00      595.78     72.51 o 
  -5   5  21      183.84      203.49     52.60 o 
  -4   5  21       28.05       25.29     23.91 o 
  -3   5  21      106.16       96.73     31.49 o 
  -2   5  21       26.39       21.62     14.10 o 
  -1   5  21      844.62      929.97     49.90 o 
   0   5  21       70.36       69.17     13.00 o 
   1   5  21       77.21      120.38     22.35 o 
   2   5  21       25.66       47.43      8.71 o 
   3   5  21       29.16       33.72     14.50 o 
   4   5  21       10.31       28.31     24.48 o 
   5   5  21       61.75       36.40      9.59 o 
  -8   6  21      313.02      333.86     75.81 o 
  -7   6  21       10.50       66.18     59.11 o 
  -6   6  21        7.60       18.38     32.29 o 
  -5   6  21      125.03      153.42     54.23 o 
  -4   6  21        3.38      -16.08     41.41 o 
  -3   6  21      103.49      143.87     49.07 o 
  -2   6  21      232.38      192.27     25.58 o 
  -1   6  21      270.11      306.10     22.31 o 
   0   6  21      216.02      224.15     41.31 o 
   1   6  21        0.28        1.34      9.65 o 
   2   6  21        5.90       16.88     13.54 o 
   3   6  21      668.53      716.10     54.76 o 
   4   6  21        0.69       14.38      8.57 o 
  -6   7  21       29.16       58.22     40.04 o 
  -5   7  21       89.61       87.69     23.89 o 
  -4   7  21       43.14       38.13     29.02 o 
  -3   7  21      137.73      167.44     26.63 o 
  -2   7  21       36.95       55.94     27.56 o 
  -1   7  21      204.57      244.56    112.54 o 
   0   7  21        0.60        9.00     18.74 o 
   1   7  21      349.83      426.07     26.20 o 
   2   7  21      251.74      288.10     41.47 o 
  -3   8  21     1182.79      929.75    364.64 o 
  -2   8  21       10.01      -33.67     82.40 o 
 -10   0  22     1454.11     1483.83     98.97 o 
  -8   0  22       38.52       27.00     35.86 o 
  -6   0  22        4.73       15.18     11.97 o 
  -4   0  22     2074.78     2297.84    125.70 o 
  -2   0  22      464.81      427.57     33.96 o 
   0   0  22     1810.18     1813.49    289.09 o 
   2   0  22        0.64       -8.73      8.73 o 
   4   0  22      144.30      134.55     38.32 o 
   6   0  22     1806.63     1896.74     93.82 o 
 -11   1  22       74.80      -97.33    255.68 o 
 -10   1  22      309.55      271.88     16.91 o 
  -9   1  22       34.26       36.04     10.60 o 
  -8   1  22      191.46      158.72     12.41 o 
  -7   1  22       61.57       78.92     24.43 o 
  -6   1  22       58.05       75.37      9.66 o 
  -5   1  22      222.95      249.69     28.56 o 
  -4   1  22       61.40       69.14     31.96 o 
  -3   1  22      409.84      409.73     26.96 o 
  -2   1  22      563.96      611.17     76.92 o 
  -1   1  22      412.56      325.96     45.26 o 
   0   1  22       78.07      100.49     19.22 o 
   1   1  22        1.55        6.30     10.09 o 
   2   1  22      153.13      177.63     47.94 o 
   3   1  22       22.93       37.04      8.09 o 
   4   1  22       95.25       85.20     18.75 o 
   5   1  22        3.17       -5.53      9.96 o 
   6   1  22        3.13       49.21     15.46 o 
 -10   2  22       84.84      106.62     16.68 o 
  -9   2  22      190.28      184.97     21.12 o 
  -8   2  22        3.63        0.00     13.56 o 
  -7   2  22       37.76       59.72      9.56 o 
  -6   2  22      252.27      295.66     22.79 o 
  -5   2  22      204.50      201.00     29.89 o 
  -4   2  22      298.21      265.96     33.24 o 
  -3   2  22      143.87      160.92     34.43 o 
  -2   2  22      734.92      819.29     96.79 o 
  -1   2  22      306.97      318.13    126.15 o 
   0   2  22      214.47      129.25     28.48 o 
   1   2  22     1215.46     1301.76     84.08 o 
   2   2  22       62.36       64.60     15.38 o 
   3   2  22      329.93      351.48     42.45 o 
   4   2  22      215.32      223.48     21.55 o 
   5   2  22       87.77       86.91     21.22 o 
   6   2  22      317.66      389.70     56.96 o 
 -10   3  22       24.00       23.09     29.34 o 
  -9   3  22        0.07       -0.30      9.36 o 
  -8   3  22       75.08       74.81     16.31 o 
  -7   3  22     1259.65     1296.17     59.16 o 
  -6   3  22      493.62      502.36     21.30 o 
  -5   3  22       90.53       83.72     17.88 o 
  -4   3  22      343.48      333.83     46.67 o 
  -3   3  22       15.93       15.20     26.75 o 
  -2   3  22       82.49       95.65     29.70 o 
  -1   3  22      136.72      105.20     24.03 o 
   0   3  22        4.28       16.52     31.75 o 
   1   3  22      224.85      241.97     53.84 o 
   2   3  22      795.76      793.28     39.18 o 
   3   3  22        0.39        6.59     12.99 o 
   4   3  22       55.47       47.08     17.97 o 
   5   3  22       39.11       49.31     11.49 o 
  -9   4  22      127.80      119.61     15.45 o 
  -8   4  22      364.52      409.94     24.79 o 
  -7   4  22     1081.18     1083.47     67.37 o 
  -6   4  22       28.97       -0.14     18.28 o 
  -5   4  22      351.53      364.29     74.06 o 
  -4   4  22       41.72       32.57     15.61 o 
  -3   4  22       20.24       16.10     25.99 o 
  -2   4  22     1568.85     1721.30     73.38 o 
  -1   4  22      119.42      153.51     28.66 o 
   0   4  22      359.18      324.77     22.73 o 
   1   4  22        0.35       -2.97     13.44 o 
   2   4  22        3.71        8.67     13.14 o 
   3   4  22      304.02      303.13     21.11 o 
   4   4  22      528.88      540.96    114.82 o 
   5   4  22        3.63        4.53     15.06 o 
  -8   5  22      476.21      518.33     45.50 o 
  -7   5  22      106.34      107.94     44.85 o 
  -6   5  22       38.09        5.61     31.72 o 
  -5   5  22       44.61       38.79     35.05 o 
  -4   5  22     1056.94     1052.44    106.10 o 
  -3   5  22        4.21        6.72     31.87 o 
  -2   5  22      820.83      808.00     39.42 o 
  -1   5  22      196.38      220.87     25.60 o 
   0   5  22      446.15      481.74     48.23 o 
   1   5  22      146.09      147.43     20.47 o 
   2   5  22        0.54        7.65     11.53 o 
   3   5  22        3.10       -3.20     11.01 o 
   4   5  22      363.70      421.20     41.25 o 
  -7   6  22      197.84      285.20     52.00 o 
  -6   6  22        3.24      -19.90     31.87 o 
  -5   6  22     1198.40     1258.98    177.93 o 
  -4   6  22       39.07       42.22     25.36 o 
  -3   6  22        7.90        3.39     15.94 o 
  -2   6  22      665.50      655.67     45.43 o 
  -1   6  22       62.02       83.87     11.74 o 
   0   6  22      940.65     1037.22     47.58 o 
   1   6  22      126.26      146.87     26.20 o 
   2   6  22      141.55      126.47     19.82 o 
   3   6  22      150.50      195.96    152.54 o 
  -5   7  22      154.22      234.59     35.79 o 
  -4   7  22       17.25       96.15    169.24 o 
  -3   7  22       25.08       31.38     32.05 o 
  -2   7  22       74.26       67.17     30.90 o 
  -1   7  22       70.95       72.83     49.60 o 
   0   7  22      327.24      365.72     52.21 o 
  -9   0  23      110.47      130.04     40.89 o 
  -7   0  23      112.89      106.50     40.26 o 
  -5   0  23      450.21      397.07     35.04 o 
  -3   0  23     1211.56     1340.31     82.05 o 
  -1   0  23       19.29       27.36     16.84 o 
   1   0  23      119.17      131.76     18.87 o 
   3   0  23      269.30      325.42     71.29 o 
   5   0  23       24.67        4.92     14.17 o 
 -10   1  23       65.76       42.30     10.87 o 
  -9   1  23      219.58      253.28     18.44 o 
  -8   1  23       23.44       37.53     17.50 o 
  -7   1  23      260.71      272.62     35.62 o 
  -6   1  23       45.58       39.65     15.37 o 
  -5   1  23      259.13      275.28     28.70 o 
  -4   1  23        7.94        7.47     25.04 o 
  -3   1  23       32.65       37.79     22.31 o 
  -2   1  23        2.79       -7.27     16.13 o 
  -1   1  23      851.94     1156.11    117.70 o 
   0   1  23       44.36       37.75     24.40 o 
   1   1  23       88.00       97.98     19.00 o 
   2   1  23       32.27       32.87     18.31 o 
   3   1  23      349.71      362.53     75.96 o 
   4   1  23       11.20       10.56     22.64 o 
   5   1  23       96.90       82.97     19.27 o 
 -10   2  23      206.09      196.76     20.11 o 
  -9   2  23      162.08      153.19     15.72 o 
  -8   2  23       68.16       58.63     12.40 o 
  -7   2  23      111.46      133.71     11.78 o 
  -6   2  23       38.57       21.18     16.26 o 
  -5   2  23      504.52      468.32     25.88 o 
  -4   2  23       81.98       87.97     14.29 o 
  -3   2  23      290.53      348.08     29.45 o 
  -2   2  23      309.86      332.34     66.48 o 
  -1   2  23      165.87      177.42     30.13 o 
   0   2  23      995.17     1256.85    159.22 o 
   1   2  23      170.63      167.80     18.60 o 
   2   2  23      347.28      356.95     81.48 o 
   3   2  23      147.42      148.87     12.34 o 
   4   2  23       41.39       25.53     20.46 o 
   5   2  23      135.59      147.65     22.20 o 
  -9   3  23       36.71       35.38     16.41 o 
  -8   3  23      518.37      554.89     50.41 o 
  -7   3  23      125.29      140.27     20.80 o 
  -6   3  23       32.85       31.75      9.55 o 
  -5   3  23       67.89       54.99     20.03 o 
  -4   3  23     1579.42     1790.49    111.06 o 
  -3   3  23        8.39        2.02     20.01 o 
  -2   3  23       50.13       61.84     49.79 o 
  -1   3  23      287.81      378.75     58.01 o 
   0   3  23      582.93      652.51    130.30 o 
   1   3  23      294.34      330.11     48.73 o 
   2   3  23       93.91       66.76     29.35 o 
   3   3  23      236.71      258.19     17.11 o 
   4   3  23       43.09       38.21     11.15 o 
  -8   4  23       78.90       86.69     19.56 o 
  -7   4  23      926.72      999.83     47.60 o 
  -6   4  23       66.21       81.69     25.82 o 
  -5   4  23       28.58       40.00     47.44 o 
  -4   4  23     1180.38     1200.38     77.71 o 
  -3   4  23       52.87       69.39     33.01 o 
  -2   4  23        5.22       -2.52     24.74 o 
  -1   4  23       36.30       70.28     11.11 o 
   0   4  23        0.55       11.63     21.07 o 
   1   4  23       44.53       64.07     20.73 o 
   2   4  23      295.78      309.45     62.80 o 
   3   4  23       64.73       92.99     17.15 o 
   4   4  23      290.89      346.04     25.97 o 
  -7   5  23      230.74      273.81     32.09 o 
  -6   5  23      104.90       94.03     22.04 o 
  -5   5  23       41.44       68.25     33.13 o 
  -4   5  23       31.84       45.50     19.92 o 
  -3   5  23      372.59      393.62     23.85 o 
  -2   5  23        9.01       22.56     27.67 o 
  -1   5  23       24.21       14.09     10.19 o 
   0   5  23       45.87       54.72     22.44 o 
   1   5  23      397.43      469.47     64.43 o 
   2   5  23      418.70      418.10     54.10 o 
   3   5  23       37.05       17.76     11.52 o 
  -6   6  23       10.62       26.93     37.74 o 
  -5   6  23        9.28      -16.80     51.51 o 
  -4   6  23      129.88      149.74     27.76 o 
  -3   6  23      202.96      212.55     69.96 o 
  -2   6  23       61.97       63.76     18.92 o 
  -1   6  23       99.26      127.86     35.86 o 
   0   6  23      533.21      642.63     38.79 o 
   1   6  23      743.84      802.35     59.46 o 
  -8   0  24     1145.09     1199.22     60.04 o 
  -6   0  24       55.18       55.32     30.16 o 
  -4   0  24      143.86      156.69     70.58 o 
  -2   0  24      539.73      681.32    141.08 o 
   0   0  24      114.22      142.94     54.98 o 
   2   0  24      306.56      282.53     66.26 o 
   4   0  24       52.75       52.01     54.17 o 
  -9   1  24        6.63       13.01     13.72 o 
  -8   1  24      679.34      756.87     31.26 o 
  -7   1  24        1.47       -1.31     15.03 o 
  -6   1  24      516.23      500.16     31.56 o 
  -5   1  24      147.27      125.09     18.84 o 
  -4   1  24      211.47      224.72     18.19 o 
  -3   1  24      122.21      100.28     19.17 o 
  -2   1  24      110.87      128.87     21.46 o 
  -1   1  24      472.26      494.16     84.75 o 
   0   1  24      438.87      510.63     67.35 o 
   1   1  24      165.74      183.52     19.43 o 
   2   1  24      175.30      188.93     32.96 o 
   3   1  24       63.82       51.77     16.89 o 
   4   1  24      289.32      332.88     58.58 o 
  -9   2  24      142.24      172.06     13.93 o 
  -8   2  24        7.28        3.73     18.08 o 
  -7   2  24       73.11       75.79     13.80 o 
  -6   2  24       20.22       10.14     28.63 o 
  -5   2  24      364.80      399.75     24.42 o 
  -4   2  24      238.50      254.17     19.37 o 
  -3   2  24      415.54      470.90     46.34 o 
  -2   2  24      651.43      798.75     94.06 o 
  -1   2  24        3.51       10.17     30.65 o 
   0   2  24      427.66      436.75     72.55 o 
   1   2  24       13.63        0.64      7.70 o 
   2   2  24       15.17       32.79     20.44 o 
   3   2  24      953.95     1056.58    146.61 o 
   4   2  24       63.61       55.64     27.76 o 
  -8   3  24       48.54       41.99     15.50 o 
  -7   3  24       49.28       54.27     13.10 o 
  -6   3  24     1006.74     1045.15     81.25 o 
  -5   3  24       68.25       73.26     21.13 o 
  -4   3  24       18.24       -4.13     16.25 o 
  -3   3  24       52.03       60.87     22.68 o 
  -2   3  24      117.54      115.60     22.20 o 
  -1   3  24       66.82       62.65     34.59 o 
   0   3  24       20.66       20.02     15.21 o 
   1   3  24       92.69       77.98     12.60 o 
   2   3  24        0.97       -5.89     19.94 o 
   3   3  24      225.84      204.77     32.59 o 
  -7   4  24      111.25      118.71     17.80 o 
  -6   4  24        0.66       -4.14     14.46 o 
  -5   4  24      114.77      119.63     29.11 o 
  -4   4  24       27.13       33.66     20.60 o 
  -3   4  24       11.50       15.63     41.52 o 
  -2   4  24      164.26      162.95     22.09 o 
  -1   4  24      210.87      249.16     19.92 o 
   0   4  24     1249.28     1440.15    251.97 o 
   1   4  24      504.69      559.52     86.01 o 
   2   4  24       43.41       72.42     37.75 o 
  -6   5  24      125.86       98.54     45.50 o 
  -5   5  24      314.42      310.56     63.02 o 
  -4   5  24      189.38      217.55     31.77 o 
  -3   5  24       44.04       62.23     19.99 o 
  -2   5  24      235.93      253.26     18.49 o 
  -1   5  24      626.21      629.06     60.59 o 
   0   5  24      101.65      107.67     32.29 o 
   1   5  24       54.05       64.16     21.33 o 
  -3   6  24        0.03       79.90    281.83 o 
  -2   6  24        1.59       91.52    292.00 o 
  -7   0  25       13.31       18.39     24.11 o 
  -5   0  25        5.47       78.76     18.37 o 
  -3   0  25       10.82       58.67     14.28 o 
  -1   0  25      429.46      582.71     81.80 o 
   1   0  25     1180.63     1411.46    337.48 o 
   3   0  25      325.62      347.55    164.62 o 
  -8   1  25       10.42       27.49     15.07 o 
  -7   1  25        1.96       -8.82      8.82 o 
  -6   1  25      432.04      520.58     38.16 o 
  -5   1  25      168.76      226.67     45.58 o 
  -4   1  25      324.52      376.47     28.51 o 
  -3   1  25        0.29       13.13     13.64 o 
  -2   1  25      146.21      150.95     21.35 o 
  -1   1  25       16.39       23.87     22.82 o 
   0   1  25      113.20      124.20     39.09 o 
   1   1  25      107.08      123.32     14.73 o 
   2   1  25      480.39      498.51     84.54 o 
   3   1  25      399.52      443.35    106.98 o 
  -8   2  25       65.45       62.39     11.53 o 
  -7   2  25       15.22       20.16     16.68 o 
  -6   2  25      250.79      275.98     44.31 o 
  -5   2  25       91.49       73.12     31.96 o 
  -4   2  25       12.73       42.00     23.38 o 
  -3   2  25      179.88      192.00     24.33 o 
  -2   2  25      164.73      203.66     37.10 o 
  -1   2  25      328.73      424.59     53.13 o 
   0   2  25      129.94      147.15     12.42 o 
   1   2  25      115.62      113.18     23.13 o 
   2   2  25        0.14        2.20     20.72 o 
   3   2  25      451.39      507.56     91.00 o 
  -7   3  25      168.52      209.64     49.20 o 
  -6   3  25      204.82      318.03     60.71 o 
  -5   3  25       90.57       71.00     30.05 o 
  -4   3  25       64.46       88.80     21.77 o 
  -3   3  25      360.60      430.80     98.44 o 
  -2   3  25      133.72      211.32     18.24 o 
  -1   3  25        1.43       -6.43      9.51 o 
   0   3  25       81.27       95.16     19.02 o 
   1   3  25      366.28      399.86     57.21 o 
   2   3  25      265.28      270.02     18.38 o 
  -6   4  25      394.89      431.98     38.26 o 
  -5   4  25       63.51       63.35     17.23 o 
  -4   4  25      180.13      195.32     38.85 o 
  -3   4  25      848.38      985.22     46.78 o 
  -2   4  25      229.02      220.14     20.33 o 
  -1   4  25      265.07      292.43     52.00 o 
   0   4  25       33.69       40.15     29.11 o 
   1   4  25      241.73      260.73     39.88 o 
  -3   5  25       15.62       27.20     12.70 o 
  -2   5  25       58.74       40.81     41.35 o 
  -6   0  26      658.93      732.83     51.55 o 
  -4   0  26      427.26      439.72     45.09 o 
  -2   0  26      704.15      714.86    120.50 o 
   0   0  26      270.25      271.70     27.39 o 
   2   0  26       11.86      123.48    226.63 o 
  -7   1  26       61.63       81.62     26.90 o 
  -6   1  26      202.21      199.25     50.05 o 
  -5   1  26        1.13        7.88     17.11 o 
  -4   1  26       27.63       46.87     10.99 o 
  -3   1  26       75.21       94.06     32.05 o 
  -2   1  26      292.36      336.61     24.10 o 
  -1   1  26       25.50       52.13     33.76 o 
   0   1  26      239.52      285.91     48.19 o 
   1   1  26      212.46      190.23     35.17 o 
  -6   2  26       14.03        6.74     19.71 o 
  -5   2  26     1743.02     2079.19    107.89 o 
  -4   2  26        2.48        8.69     29.93 o 
  -3   2  26      407.13      490.09     68.33 o 
  -2   2  26        5.01        6.00     21.79 o 
  -1   2  26      327.47      401.83     82.31 o 
   0   2  26      141.21      180.67     36.74 o 
   1   2  26      296.30      332.08     50.29 o 
  -5   3  26       96.78      120.89     23.50 o 
  -4   3  26      142.71      161.60     16.89 o 
  -3   3  26      426.53      514.84     93.15 o 
  -2   3  26        0.02       34.40     31.59 o 
  -1   3  26        0.01       -5.50     10.90 o 
   0   3  26       45.85       43.04     22.77 o 
  -5   0  27      259.72      267.32    106.11 o 
  -3   0  27        2.01       -6.14     14.31 o 
  -1   0  27      965.53     1176.90    310.95 o 
  -4   1  27      214.50      265.04     58.47 o 
  -3   1  27       12.87       22.68     21.68 o 
  -2   1  27       38.03       38.95     32.16 o 
  -1   1  27     1436.32     1843.31    271.83 o 
  -3   2  27       46.22      -62.47    226.63 o 
                                                 
