# Supplementary material for: 5-Chloro-2-(thio­phen-2-yl)-1-(thio­phen-2-ylmeth­yl)-1H-benzimidazole–6-chloro-2-(thiophen-2-yl)-1-(thiophen-2-ylmethyl)-1H-benzimidazole (0.94/0.06)
Source: Acta Crystallogr Sect E Struct Rep Online. 2013 Sep 12;69(Pt 10):o1539–40. doi: 10.1107/S1600536813024999 (PMC3790407; doi:10.1107/S1600536813024999)
Supplement: Supplementary file 3 [file e-69-o1539-Isup3.mol]

I
  --CCDC--082813    3D                              

 82 70  0  0  0  0  0  0  0  0999 V2000
    7.6737    6.7515    0.7932 Cl     0
    4.6014    2.5220    7.1382 S      0
    5.8873    3.6416    7.4120 C      0
    6.0476    3.8581    8.7314 C      0
    6.7092    4.4437    9.0813 H      0
    5.1525    3.1422    9.5495 C      0
    5.1390    3.1916   10.4989 H      0
    4.3109    2.3737    8.8152 C      0
    3.6391    1.8166    9.1897 H      0
    7.8723    4.5494    6.1693 N      0
    5.8535    4.5818    5.1639 N      0
    6.8025    5.1312    4.3127 C      0
    8.0674    5.1081    4.9188 C      0
    9.2185    5.5538    4.2727 C      0
   10.0680    5.5317    4.6975 H      0
    9.0634    6.0290    2.9896 C      0
    9.8234    6.3275    2.5034 H      0
    7.7963    6.0773    2.3939 C      0
    6.6520    5.6358    3.0269 C      0
    5.8027    5.6758    2.6050 H      0
    6.5236    4.2513    6.2501 C      0
    8.9468    4.2313    7.1075 C      0
    9.7625    4.0106    6.5937 H      0
    8.6908    3.4261    7.6231 H      0
    9.6236    6.9464    7.5461 S      0
    9.2693    5.3425    8.0738 C      0
    9.4201    5.2363    9.4321 C      0
    9.2857    4.4290    9.9143 H      0
    9.7978    6.4610   10.0398 C      0
    9.9375    6.5662   10.9730 H      0
    9.9370    7.4576    9.1429 C      0
   10.1816    8.3460    9.3748 H      0
    1.2569    6.5997   10.3517 Cl     0
   -1.7455    2.5285    3.9099 S      0
   -0.4348    3.6216    3.6592 C      0
   -0.2307    3.8255    2.3327 C      0
    0.4410    4.4048    1.9932 H      0
   -1.1073    3.0960    1.5052 C      0
   -1.0874    3.1201    0.5553 H      0
   -1.9859    2.3527    2.2266 C      0
   -2.6564    1.8008    1.8420 H      0
    1.5238    4.5419    4.9282 N      0
   -0.5031    4.5390    5.9147 N      0
    1.7049    5.0881    6.1854 C      0
    0.4298    5.0839    6.7831 C      0
    0.2668    5.5696    8.0770 C      0
   -0.5869    5.6074    8.4921 H      0
    1.4043    5.9922    8.7244 C      0
    2.6796    5.9754    8.1393 C      0
    3.4324    6.2697    8.6389 H      0
    2.8427    5.5359    6.8506 C      0
    3.6948    5.5359    6.4312 H      0
    0.1818    4.2324    4.8296 C      0
    2.6145    4.2471    3.9946 C      0
    2.3644    3.4576    3.4515 H      0
    3.4231    4.0106    4.5147 H      0
    3.3193    6.9689    3.6456 S      0
    2.9504    5.3856    3.0668 C      0
    3.1010    5.3089    1.7079 C      0
    2.9541    4.5173    1.2032 H      0
    3.5043    6.5525    1.1361 C      0
    3.6590    6.6818    0.2077 H      0
    3.6400    7.5239    2.0632 C      0
    3.8869    8.4185    1.8578 H      0
   10.1346    6.4684    1.7494 Cl     0
    6.2514    4.0242    8.9729 S      0
    5.8928    3.6479    7.3544 C      0
    4.9696    2.6807    7.2416 C      0
    4.6962    2.3107    6.4109 H      0
    4.4342    2.2917    8.4854 C      0
    3.7168    1.6789    8.5892 H      0
    5.0842    2.8805    9.5192 C      0
    4.9175    2.6944   10.4357 H      0
    0.0199    3.8518    2.0519 S      0
   -0.3990    3.6268    3.6862 C      0
   -1.4101    2.7648    3.8420 C      0
   -1.7788    2.5251    4.6863 H      0
   -1.8833    2.2497    2.6095 C      0
   -2.6077    1.6379    2.5305 H      0
   -1.1913    2.7438    1.5531 C      0
   -1.3593    2.5073    0.6479 H      0
    7.7215    6.4285    1.5147 H      0
  1 18  1
  2  3  1
  2  8  1
  3  4  1
  3 21  1
  4  5  1
  4  6  1
  6  7  1
  6  8  1
  8  9  1
 10 13  1
 10 21  1
 10 22  1
 11 12  1
 11 21  1
 12 13  1
 12 19  1
 13 14  1
 14 15  1
 14 16  1
 16 17  1
 16 18  1
 18 19  1
 19 20  1
 22 23  1
 22 24  1
 22 26  1
 25 26  1
 25 31  1
 26 27  1
 27 28  1
 27 29  1
 29 30  1
 29 31  1
 31 32  1
 33 48  1
 34 35  1
 34 40  1
 35 36  1
 35 53  1
 36 37  1
 36 38  1
 38 39  1
 38 40  1
 40 41  1
 42 44  1
 42 53  1
 42 54  1
 43 45  1
 43 53  1
 44 45  1
 44 51  1
 45 46  1
 46 47  1
 46 48  1
 48 49  1
 49 50  1
 49 51  1
 51 52  1
 54 55  1
 54 56  1
 54 58  1
 57 58  1
 57 63  1
 58 59  1
 59 60  1
 59 61  1
 61 62  1
 61 63  1
 63 64  1
M  END
$$$$
